# Supplementary material for: Large Scale Metabolic Profiling identifies Novel Steroids linked to Rheumatoid Arthritis
Source: Sci Rep. 2017 Aug 22;7:9137. doi: 10.1038/s41598-017-05439-1 (PMC5567269; doi:10.1038/s41598-017-05439-1)
Supplement: Supplementary file 2 — Supplemental Table 1 [file 41598_2017_5439_MOESM2_ESM.xls]

## Sheet: legend
Supplemental table 1: Results of regression of all metabolites against case/control while including covariates and using interaction model
column	description
id
metabolite
Superpathway	as reported by Metabolon
Subpathway	as reported by Metabolon
beta (linear model)	beta of regression without interaction
pval (linear model)	pvalue of regression without inetraction
Anova -pval	pvalue of Anova with interaction
Interaction Type	factor significantly affecting the model

## Sheet: Regression_Results
id	Metabolite	Superpathway	Subpathway	beta (linear model )	p val (linear model)	Anova - pval	Interaction Type
255	dehydroisoandrosterone sulfate (DHEA-S)	Steroid	Lipid	1.00563	6.72929e-08	4.08404e-09	Batch
600	X - 11444	NA	NA	0.78079	1.02175e-08	1.02175e-08	Normal-No Interactions
703	X - 12844	NA	NA	0.758572	1.46906e-08	1.46906e-08	Normal-No Interactions
149	4-androsten-3beta,17beta-diol monosulfate (1)	Steroid	Lipid	0.700795	1.60204e-08	1.60204e-08	Normal-No Interactions
338	iminodiacetate (IDA)	Chemical	Xenobiotics	1.16257	7.06756e-09	3.39654e-08	Batch
857	X - 21364	NA	NA	1.05661	1.89331e-07	6.65994e-08	Batch
146	4-androsten-3alpha,17alpha-diol monosulfate (3)	Steroid	Lipid	0.717763	1.32704e-08	9.27729e-08	Gender
148	4-androsten-3beta,17beta-diol disulfate (2)	Steroid	Lipid	1.06888	4.64665e-08	1.07118e-07	Batch
486	pregn steroid monosulfate*	Steroid	Lipid	0.90672	1.47001e-06	2.40002e-07	Batch
704	X - 12846	NA	NA	1.10652	1.69594e-07	2.6102e-07	Batch
597	X - 11440	NA	NA	1.01148	2.14102e-07	2.90427e-07	Batch
274	epiandrosterone sulfate	Steroid	Lipid	0.593469	4.73739e-07	4.73739e-07	Normal-No Interactions
203	androsterone sulfate	Steroid	Lipid	0.583061	5.24664e-07	5.24664e-07	Normal-No Interactions
147	4-androsten-3beta,17beta-diol disulfate (1)	Steroid	Lipid	0.916464	2.31516e-06	1.36733e-06	Batch
869	X - 21470	NA	NA	1.05435	4.85653e-07	1.46399e-06	Batch
861	X - 21410	NA	NA	1.01654	7.04476e-07	2.03316e-06	Batch
507	sarcosine (N-Methylglycine)	Glycine, Serine and Threonine Metabolism	Amino Acid	0.970058	1.82458e-06	2.13234e-06	Batch
826	X - 18779	NA	NA	1.01771	7.19145e-07	3.18705e-06	Batch
155	4-methyl-2-oxopentanoate	Leucine, Isoleucine and Valine Metabolism	Amino Acid	0.572292	4.82029e-06	4.82029e-06	Normal-No Interactions
808	X - 17359	NA	NA	0.641475	6.38922e-06	6.38922e-06	Normal-No Interactions
488	pregnen-diol disulfate*	Steroid	Lipid	0.913579	2.12795e-06	6.49255e-06	Batch
244	cortisol	Steroid	Lipid	0.937661	7.63958e-06	9.1179e-06	Batch
800	X - 17340	NA	NA	0.617313	9.15473e-06	9.15473e-06	Normal-No Interactions
66	16a-hydroxy DHEA 3-sulfate	Steroid	Lipid	0.983825	1.75721e-06	9.46211e-06	Batch
245	cortisone	Steroid	Lipid	0.927163	1.66425e-05	1.11248e-05	Batch
131	3-methyl-2-oxovalerate	Leucine, Isoleucine and Valine Metabolism	Amino Acid	0.545018	1.29618e-05	1.29618e-05	Normal-No Interactions
492	prolylglycine	Dipeptide	Peptide	-0.973579	2.80035e-06	1.46305e-05	Batch
280	etiocholanolone glucuronide	Steroid	Lipid	0.930419	7.90627e-06	2.32847e-05	BOTH batch and gender
863	X - 21441	NA	NA	0.907591	1.42322e-05	2.66169e-05	Batch
110	21-hydroxypregnenolone disulfate	Steroid	Lipid	0.869201	6.96165e-06	3.11275e-05	Batch
145	4-androsten-3alpha,17alpha-diol monosulfate (2)	Steroid	Lipid	0.527216	3.31351e-05	3.31351e-05	Normal-No Interactions
489	pregnenolone sulfate	Steroid	Lipid	0.838889	1.07897e-05	3.84633e-05	Batch
150	4-androsten-3beta,17beta-diol monosulfate (2)	Steroid	Lipid	0.524565	6.866e-05	6.866e-05	Normal-No Interactions
910	X - 22379	NA	NA	0.800038	3.73145e-05	0.000100219	Batch
117	3-hydroxy-2-ethylpropionate	Leucine, Isoleucine and Valine Metabolism	Amino Acid	0.83788	2.10594e-05	0.000109257	Batch
845	X - 21285	NA	NA	0.969716	2.31749e-05	0.000118403	BOTH batch and gender
748	X - 14626	NA	NA	0.240088	0.25767	0.000410563	Batch
528	succinate	TCA Cycle	Energy	0.868955	5.04506e-05	0.000428622	BOTH batch and gender
784	X - 16944	NA	NA	0.657984	0.00172414	0.000444094	BOTH batch and gender
466	palmitoyl-palmitoyl-glycerophosphocholine (2)*	Lysolipid	Lipid	-0.871754	0.000108457	0.000547784	Batch
236	choline phosphate	Phospholipid Metabolism	Lipid	0.461092	0.000571617	0.000571617	Normal-No Interactions
774	X - 16397	NA	NA	0.636426	0.0020516	0.000686809	BOTH batch and gender
465	palmitoyl-palmitoyl-glycerophosphocholine (1)*	Lysolipid	Lipid	-0.825896	0.000188477	0.0009238	Batch
586	X - 10458	NA	NA	0.442131	0.000985538	0.000985538	Normal-No Interactions
850	X - 21319	NA	NA	0.718991	0.000338728	0.00100303	Batch
254	decanoylcarnitine	Fatty Acid Metabolism(Acyl Carnitine)	Lipid	0.437686	0.00108305	0.00108305	Normal-No Interactions
124	3-hydroxylaurate	Fatty Acid, Monohydroxy	Lipid	0.431702	0.00115186	0.00115186	Normal-No Interactions
202	andro steroid monosulfate (1)*	Steroid	Lipid	0.783862	0.0006054	0.00131685	Batch
172	5alpha-androstan-3beta,17beta-diol disulfate	Steroid	Lipid	0.371687	0.00138748	0.00138748	Normal-No Interactions
671	X - 12544	NA	NA	-0.258948	0.210767	0.00143926	Batch
762	X - 15492	NA	NA	0.426471	0.00178858	0.00178858	Normal-No Interactions
650	X - 12216	NA	NA	-0.180718	0.212041	0.00180409	Gender
309	glycerophosphoethanolamine	Phospholipid Metabolism	Lipid	0.49564	0.000794715	0.00180851	Gender
412	N-acetyltaurine	Methionine, Cysteine, SAM and Taurine Metabolism	Amino Acid	-0.408332	0.00183656	0.00183656	Normal-No Interactions
345	inosine	Purine Metabolism, (Hypo)Xanthine/Inosine containing	Nucleotide	0.405363	0.00194868	0.00194868	Normal-No Interactions
557	tryptophan	Tryptophan Metabolism	Amino Acid	0.403216	0.00221082	0.00221082	Normal-No Interactions
472	phenylacetylglutamine	Phenylalanine and Tyrosine Metabolism	Amino Acid	-0.136781	0.329777	0.00230896	Gender
753	X - 15192	NA	NA	-0.398074	0.00233245	0.00233245	Normal-No Interactions
362	leucine	Leucine, Isoleucine and Valine Metabolism	Amino Acid	0.376773	0.00243715	0.00243715	Normal-No Interactions
452	orotidine	Pyrimidine Metabolism, Orotate containing	Nucleotide	-0.405368	0.00246327	0.00246327	Normal-No Interactions
752	X - 15136	NA	NA	0.775192	0.000619917	0.00255958	Batch
443	octanoylcarnitine	Fatty Acid Metabolism(Acyl Carnitine)	Lipid	0.404811	0.00258514	0.00258514	Normal-No Interactions
226	caprate (10:0)	Medium Chain Fatty Acid	Lipid	0.677991	0.00106397	0.00264892	Batch
120	3-hydroxydecanoate	Fatty Acid, Monohydroxy	Lipid	0.395069	0.00268565	0.00268565	Normal-No Interactions
511	serylleucine	Dipeptide	Peptide	0.732034	0.000620992	0.00272663	Batch
915	X - 22518	NA	NA	0.724978	0.000684245	0.00275193	Batch
922	X - 22764	NA	NA	0.259083	0.0765402	0.00279403	Gender
767	X - 15666	NA	NA	0.4113	0.00311017	0.00311017	Normal-No Interactions
778	X - 16580	NA	NA	0.792668	0.000869951	0.00348782	Batch
908	X - 22173	NA	NA	-0.0607958	0.664448	0.00355624	Gender
295	gamma-glutamyltryptophan	Gamma-glutamyl Amino Acid	Peptide	0.554228	0.00515747	0.00374528	BOTH batch and gender
171	5alpha-androstan-3beta,17alpha-diol disulfate	Steroid	Lipid	0.732637	0.00111884	0.00476521	Batch
275	ergothioneine	Food Component/Plant	Xenobiotics	0.38383	0.00477104	0.00477104	Normal-No Interactions
454	p-cresol sulfate	Phenylalanine and Tyrosine Metabolism	Amino Acid	0.125525	0.389211	0.00491241	Gender
125	3-hydroxyoctanoate	Fatty Acid, Monohydroxy	Lipid	0.371827	0.00498933	0.00498933	Normal-No Interactions
247	creatinine	Creatine Metabolism	Amino Acid	-0.00203831	0.988282	0.00515095	Gender
130	3-methyl-2-oxobutyrate	Leucine, Isoleucine and Valine Metabolism	Amino Acid	0.367781	0.00526511	0.00526511	Normal-No Interactions
519	stearidonate (18:4n3)	Polyunsaturated Fatty Acid (n3 and n6)	Lipid	0.374351	0.00545694	0.00545694	Normal-No Interactions
370	linolenate [alpha or gamma; (18:3n3 or 6)]	Polyunsaturated Fatty Acid (n3 and n6)	Lipid	0.183361	0.207017	0.0057901	Gender
238	cis-4-decenoyl carnitine	Fatty Acid Metabolism(Acyl Carnitine)	Lipid	0.370954	0.00592441	0.00592441	Normal-No Interactions
357	kynurenate	Tryptophan Metabolism	Amino Acid	0.365718	0.00634784	0.00634784	Normal-No Interactions
855	X - 21353	NA	NA	0.368152	0.00638476	0.00638476	Normal-No Interactions
170	5alpha-androstan-3alpha,17beta-diol monosulfate (1)	Steroid	Lipid	0.352267	0.00669552	0.00669552	Normal-No Interactions
276	erucate (22:1n9)	Long Chain Fatty Acid	Lipid	0.37644	0.07782	0.00678616	BOTH batch and gender
493	propionylcarnitine	Fatty Acid Metabolism (also BCAA Metabolism)	Lipid	-0.64481	0.002058	0.00735403	Batch
817	X - 17677	NA	NA	-0.510134	0.0564355	0.00852	Batch
895	X - 21807	NA	NA	0.190938	0.235008	0.00853356	batch and gender interaction _ both of them are satisfied independently
482	phosphoethanolamine	Phospholipid Metabolism	Lipid	0.3497	0.00871425	0.00871425	Normal-No Interactions
169	5alpha-androstan-3alpha,17alpha-diol monosulfate	Steroid	Lipid	0.679802	0.00212314	0.00875415	Batch
69	2-aminoadipate	Lysine Metabolism	Amino Acid	0.325087	0.00895828	0.00895828	Normal-No Interactions
503	ribonate	Pentose Metabolism	Carbohydrate	-0.266671	0.19391	0.00902873	BOTH batch and gender
602	X - 11470	NA	NA	0.398637	0.00905839	0.00905839	Normal-No Interactions
714	X - 13435	NA	NA	0.170418	0.234554	0.00910869	Gender
106	2-pyrrolidinone	Chemical	Xenobiotics	0.149016	0.316687	0.00923636	Gender
348	isoleucine	Leucine, Isoleucine and Valine Metabolism	Amino Acid	0.325117	0.00926908	0.00926908	Normal-No Interactions
184	acisoga	Polyamine Metabolism	Amino Acid	-0.389311	0.0420834	0.00947903	Batch
303	glutamine	Glutamate Metabolism	Amino Acid	-0.210956	0.143974	0.0100598	Gender
706	X - 12849	NA	NA	0.62891	0.00442412	0.0102404	Batch
900	X - 21849	NA	NA	0.112679	0.455206	0.0102605	Gender
453	oxalate (ethanedioate)	Ascorbate and Aldarate Metabolism	Cofactors and Vitamins	0.33862	0.0105768	0.0105768	Normal-No Interactions
548	threonate	Ascorbate and Aldarate Metabolism	Cofactors and Vitamins	0.332289	0.0106319	0.0106319	Normal-No Interactions
269	dodecanedioate	Fatty Acid, Dicarboxylate	Lipid	0.617842	0.00356993	0.0109799	Batch
870	X - 21477	NA	NA	0.121522	0.388568	0.0112453	Gender
282	flavin adenine dinucleotide (FAD)	Riboflavin Metabolism	Cofactors and Vitamins	0.622697	0.0036512	0.0113856	BOTH batch and gender
553	tiglyl carnitine	Leucine, Isoleucine and Valine Metabolism	Amino Acid	0.150419	0.255415	0.0114568	Gender
723	X - 13729	NA	NA	-0.344572	0.0115781	0.0115781	Normal-No Interactions
516	sphingosine 1-phosphate	Sphingolipid Metabolism	Lipid	0.451278	0.0332246	0.0116341	Batch
186	adenosine	Purine Metabolism, Adenine containing	Nucleotide	0.327781	0.0118339	0.0118339	Normal-No Interactions
379	methionine	Methionine, Cysteine, SAM and Taurine Metabolism	Amino Acid	0.608874	0.00315122	0.011854	Batch
445	oleic ethanolamide	Endocannabinoid	Lipid	-0.0368088	0.801893	0.0121467	Gender
834	X - 18921	NA	NA	0.609561	0.00328316	0.0122377	Batch
192	alanine	Alanine and Aspartate Metabolism	Amino Acid	0.301269	0.0123989	0.0123989	Normal-No Interactions
559	tryptophylleucine	Dipeptide	Peptide	0.334416	0.012548	0.012548	Normal-No Interactions
579	xylose	Pentose Metabolism	Carbohydrate	-0.543474	0.0117203	0.0127335	Batch
167	5-oxoproline	Glutathione Metabolism	Amino Acid	0.429041	0.0372896	0.0129117	BOTH batch and gender
683	X - 12718	NA	NA	-0.344344	0.0130814	0.0130814	Normal-No Interactions
409	N-acetylphenylalanine	Phenylalanine and Tyrosine Metabolism	Amino Acid	-0.297682	0.0131741	0.0131741	Normal-No Interactions
904	X - 22143	NA	NA	0.312707	0.0136726	0.0136726	Normal-No Interactions
749	X - 14658	NA	NA	-0.331327	0.0139013	0.0139013	Normal-No Interactions
697	X - 12814	NA	NA	-0.376424	0.0150047	0.0150047	Normal-No Interactions
534	tartronate (hydroxymalonate)	Bacterial/Fungal	Xenobiotics	0.324573	0.0151998	0.0151998	Normal-No Interactions
60	10-undecenoate (11:1n1)	Medium Chain Fatty Acid	Lipid	0.609765	0.00408602	0.0152512	Batch
772	X - 16124	NA	NA	0.364118	0.0154922	0.0154922	Normal-No Interactions
438	nicotinamide	Nicotinate and Nicotinamide Metabolism	Cofactors and Vitamins	0.593189	0.00428195	0.016439	Batch
645	X - 12125	NA	NA	-0.346638	0.0166626	0.0166626	Normal-No Interactions
470	pentadecanoate (15:0)	Long Chain Fatty Acid	Lipid	0.550599	0.00882101	0.0168017	Batch
613	X - 11632	NA	NA	0.326215	0.016841	0.016841	Normal-No Interactions
916	X - 22519	NA	NA	0.32117	0.0170304	0.0170304	Normal-No Interactions
458	palmitoyl ethanolamide	Endocannabinoid	Lipid	0.345941	0.108207	0.0173115	BOTH batch and gender
496	pyridoxate	Vitamin B6 Metabolism	Cofactors and Vitamins	0.321891	0.0176491	0.0176491	Normal-No Interactions
73	2-aminophenol sulfate	Chemical	Xenobiotics	-0.137384	0.50636	0.0179592	Batch
653	X - 12230	NA	NA	0.274046	0.0528548	0.0184098	Gender
197	alpha-hydroxyisocaproate	Leucine, Isoleucine and Valine Metabolism	Amino Acid	0.293697	0.0191924	0.0191924	Normal-No Interactions
316	glycohyocholate	Secondary Bile Acid Metabolism	Lipid	0.151395	0.45683	0.0199689	Batch
204	arabinose	Pentose Metabolism	Carbohydrate	-0.303749	0.0200396	0.0200396	Normal-No Interactions
386	myo-inositol	Inositol Metabolism	Lipid	0.279285	0.0200854	0.0200854	Normal-No Interactions
833	X - 18914	NA	NA	0.308883	0.0220294	0.0220294	Normal-No Interactions
364	leucylglycine	Dipeptide	Peptide	0.546996	0.0142388	0.0221889	BOTH batch and gender
515	sphingosine	Sphingolipid Metabolism	Lipid	0.493776	0.0216668	0.0223216	Batch
587	X - 11261	NA	NA	0.587701	0.00590323	0.0223243	Batch
439	o-cresol sulfate	Phenylalanine and Tyrosine Metabolism	Amino Acid	-0.140267	0.480529	0.0224749	BOTH batch and gender
266	docosapentaenoate (n3 DPA; 22:5n3)	Polyunsaturated Fatty Acid (n3 and n6)	Lipid	0.308346	0.0226396	0.0226396	Normal-No Interactions
310	glycerophosphorylcholine (GPC)	Phospholipid Metabolism	Lipid	0.30458	0.0230892	0.0230892	Normal-No Interactions
433	N6-acetyllysine	Lysine Metabolism	Amino Acid	-0.471206	0.0204882	0.0239858	Batch
773	X - 16394	NA	NA	-0.303877	0.0368763	0.0242292	Gender
233	cholate	Primary Bile Acid Metabolism	Lipid	0.302681	0.0244761	0.0244761	Normal-No Interactions
185	adenine	Purine Metabolism, Adenine containing	Nucleotide	-0.302468	0.0253653	0.0253653	Normal-No Interactions
801	X - 17341	NA	NA	0.326168	0.0253841	0.0253841	Normal-No Interactions
57	1-stearoylplasmenylethanolamine*	Lysolipid	Lipid	0.300448	0.025585	0.025585	Normal-No Interactions
821	X - 17690	NA	NA	0.305085	0.0257686	0.0257686	Normal-No Interactions
360	lathosterol	Sterol	Lipid	0.314078	0.0261312	0.0261312	Normal-No Interactions
157	4-vinylphenol sulfate	Benzoate Metabolism	Xenobiotics	-0.37828	0.0570909	0.0266232	Batch
329	histidine	Histidine Metabolism	Amino Acid	0.283523	0.029686	0.029686	Normal-No Interactions
190	adenosine 5'-monophosphate (AMP)	Purine Metabolism, Adenine containing	Nucleotide	0.559548	0.00835035	0.0304755	Batch
531	sucrose	Disaccharides and Oligosaccharides	Carbohydrate	-0.30414	0.0324226	0.0324226	Normal-No Interactions
252	cysteine	Methionine, Cysteine, SAM and Taurine Metabolism	Amino Acid	0.288125	0.0325322	0.0325322	Normal-No Interactions
63	13-methylmyristic acid	Fatty Acid, Branched	Lipid	0.287148	0.0330839	0.0330839	Normal-No Interactions
783	X - 16940	NA	NA	-0.291917	0.0331571	0.0331571	Normal-No Interactions
401	N-acetylcarnosine	Dipeptide Derivative	Peptide	0.25035	0.0333453	0.0333453	Normal-No Interactions
846	X - 21286	NA	NA	-0.0264623	0.855685	0.0339861	Gender
375	maltotriose	Glycogen Metabolism	Carbohydrate	0.325068	0.0276048	0.0344633	Gender
615	X - 11677	NA	NA	0.37871	0.0243342	0.0346491	Gender
853	X - 21339	NA	NA	-0.31928	0.0307438	0.0365566	Gender
33	1-methylxanthine	Xanthine Metabolism	Xenobiotics	0.340555	0.0999748	0.0370861	Batch
435	N6-methyladenosine	Purine Metabolism, Adenine containing	Nucleotide	-0.524944	0.0113969	0.0371919	Batch
259	dihomo-linolenate (20:3n3 or n6)	Polyunsaturated Fatty Acid (n3 and n6)	Lipid	0.279712	0.0372928	0.0372928	Normal-No Interactions
3	1,3-dimethylurate	Xanthine Metabolism	Xenobiotics	0.519206	0.0145109	0.0374712	Batch
674	X - 12688	NA	NA	-0.455956	0.0265214	0.0376164	Batch
664	X - 12442	NA	NA	0.279791	0.0383671	0.0383671	Normal-No Interactions
797	X - 17306	NA	NA	0.205244	0.240313	0.0385782	Gender
165	5-methylthioadenosine (MTA)	Polyamine Metabolism	Amino Acid	-0.547555	0.013021	0.0397369	Batch
323	guanosine	Purine Metabolism, Guanine containing	Nucleotide	0.324597	0.0291614	0.0422012	Gender
154	4-hydroxyphenylpyruvate	Phenylalanine and Tyrosine Metabolism	Amino Acid	-0.271584	0.0422208	0.0422208	Normal-No Interactions
661	X - 12386	NA	NA	-0.258983	0.0432496	0.0432496	Normal-No Interactions
727	X - 13844	NA	NA	0.551241	0.0153399	0.043322	Batch
144	4-allylphenol sulfate	Food Component/Plant	Xenobiotics	-0.329288	0.108138	0.0438648	Batch
173	5alpha-androstan-3beta,17beta-diol monosulfate (2)	Steroid	Lipid	0.28239	0.0448217	0.0448217	Normal-No Interactions
541	taurolithocholate 3-sulfate	Secondary Bile Acid Metabolism	Lipid	-0.274716	0.0450298	0.0450298	Normal-No Interactions
771	X - 16071	NA	NA	0.264399	0.0459152	0.0459152	Normal-No Interactions
335	hypoxanthine	Purine Metabolism, (Hypo)Xanthine/Inosine containing	Nucleotide	0.473438	0.0267285	0.0468345	Batch
160	5-acetylamino-6-amino-3-methyluracil	Xanthine Metabolism	Xenobiotics	0.486604	0.0244687	0.0470699	Batch
760	X - 15484	NA	NA	0.265399	0.0472193	0.0472193	Normal-No Interactions
30	1-methylhistidine	Histidine Metabolism	Amino Acid	0.0180557	0.899264	0.0473432	Gender
805	X - 17350	NA	NA	-0.327237	0.148677	0.0478638	Batch
902	X - 21892	NA	NA	0.26667	0.0478742	0.0478742	Normal-No Interactions
480	phenylpyruvate	Phenylalanine and Tyrosine Metabolism	Amino Acid	-0.26819	0.0478942	0.0478942	Normal-No Interactions
502	ribitol	Pentose Metabolism	Carbohydrate	-0.248615	0.0480729	0.0480729	Normal-No Interactions
694	X - 12798	NA	NA	0.278624	0.197862	0.0487879	Batch
852	X - 21329	NA	NA	0.485671	0.0207851	0.0488522	Batch
111	3,7-dimethylurate	Xanthine Metabolism	Xenobiotics	0.301686	0.0497484	0.0497484	Normal-No Interactions
14	1-docosahexaenoylglycerophosphocholine (22:6n3)*	Lysolipid	Lipid	0.506716	0.0183202	0.0504366	Batch
24	1-linoleoylglycerol (1-monolinolein)	Monoacylglycerol	Lipid	0.260506	0.0513391	0.0513391	Normal-No Interactions
494	propionylglycine	Fatty Acid Metabolism (also BCAA Metabolism)	Lipid	-0.514626	0.016349	0.0517339	Batch
678	X - 12705	NA	NA	-0.28397	0.0524943	0.0524943	Normal-No Interactions
554	trans-4-hydroxyproline	Urea cycle; Arginine and Proline Metabolism	Amino Acid	-0.260375	0.0527931	0.0527931	Normal-No Interactions
199	alpha-ketobutyrate	Methionine, Cysteine, SAM and Taurine Metabolism	Amino Acid	0.254063	0.0533058	0.0533058	Normal-No Interactions
387	myristate (14:0)	Long Chain Fatty Acid	Lipid	0.485374	0.0215294	0.0539977	Batch
294	gamma-glutamylphenylalanine	Gamma-glutamyl Amino Acid	Peptide	-0.230784	0.0540006	0.0540006	Normal-No Interactions
102	2-palmitoleoylglycerophosphocholine*	Lysolipid	Lipid	-0.258844	0.0542113	0.0542113	Normal-No Interactions
241	citrate	TCA Cycle	Energy	0.251377	0.0549404	0.0549404	Normal-No Interactions
499	pyroglutamylvaline	Dipeptide	Peptide	-0.256321	0.055262	0.055262	Normal-No Interactions
359	lactate	Glycolysis, Gluconeogenesis, and Pyruvate Metabolism	Carbohydrate	0.200242	0.326235	0.0554339	Batch
116	3-ethylphenylsulfate	Benzoate Metabolism	Xenobiotics	-0.172206	0.383462	0.0558979	Batch
769	X - 15728	NA	NA	0.0610923	0.713096	0.0562002	Gender
97	2-margaroylglycerophosphocholine*	Lysolipid	Lipid	0.433304	0.051308	0.0562256	Batch
468	pantothenate	Pantothenate and CoA Metabolism	Cofactors and Vitamins	0.244385	0.0569662	0.0569662	Normal-No Interactions
866	X - 21453	NA	NA	0.456609	0.0263181	0.0595194	Batch
4	1,5-anhydroglucitol (1,5-AG)	Glycolysis, Gluconeogenesis, and Pyruvate Metabolism	Carbohydrate	-0.327757	0.081098	0.0598373	Batch
864	X - 21442	NA	NA	0.294449	0.0600945	0.0600945	Normal-No Interactions
471	phenol sulfate	Phenylalanine and Tyrosine Metabolism	Amino Acid	-0.405182	0.0525515	0.0603226	Batch
705	X - 12847	NA	NA	0.256554	0.0614499	0.0614499	Normal-No Interactions
151	4-ethylphenylsulfate	Benzoate Metabolism	Xenobiotics	0.22897	0.121998	0.0620305	Gender
811	X - 17469	NA	NA	-0.257935	0.0626615	0.0626615	Normal-No Interactions
262	dimethylarginine (SDMA + ADMA)	Urea cycle; Arginine and Proline Metabolism	Amino Acid	-0.149288	0.286698	0.0634739	Gender
544	theanine	Food Component/Plant	Xenobiotics	0.531713	0.0454653	0.0636253	Batch
665	X - 12450	NA	NA	0.248973	0.0644434	0.0644434	Normal-No Interactions
159	5,6-dihydrouracil	Pyrimidine Metabolism, Uracil containing	Nucleotide	-0.248016	0.0645032	0.0645032	Normal-No Interactions
851	X - 21328	NA	NA	0.251833	0.272773	0.0647993	Batch
43	1-palmitoleoylglycerophosphoethanolamine*	Lysolipid	Lipid	-0.225885	0.152706	0.0651063	Gender
398	N-acetylalliin	Food Component/Plant	Xenobiotics	0.293442	0.0654844	0.0654844	Normal-No Interactions
854	X - 21343	NA	NA	0.249361	0.065657	0.065657	Normal-No Interactions
389	myristoleoyl sphingomyelin*	Sphingolipid Metabolism	Lipid	-0.285368	0.0659093	0.0659093	Normal-No Interactions
625	X - 11880	NA	NA	-0.266602	0.0613063	0.0663356	Gender
899	X - 21834	NA	NA	-0.366769	0.084328	0.066344	Batch
103	2-palmitoylglycerophosphocholine*	Lysolipid	Lipid	0.326893	0.12358	0.0667471	Batch
49	1-palmitoylglycerophosphoglycerol*	Lysolipid	Lipid	-0.247609	0.0671892	0.0671892	Normal-No Interactions
367	leucylthreonine	Dipeptide	Peptide	0.278364	0.0953879	0.0677498	Gender
62	13-HODE + 9-HODE	Fatty Acid, Monohydroxy	Lipid	0.247881	0.0700373	0.0700373	Normal-No Interactions
382	methionylalanine	Dipeptide	Peptide	0.129115	0.403294	0.0724211	batch and gender interaction _ both of them are satisfied independently
142	4-acetamidobutanoate	Polyamine Metabolism	Amino Acid	0.239495	0.0743194	0.0743194	Normal-No Interactions
555	trans-urocanate	Histidine Metabolism	Amino Acid	0.399352	0.0632287	0.075045	Batch
248	cyclo(gly-pro)	Dipeptide	Peptide	0.237141	0.0770751	0.0770751	Normal-No Interactions
243	corticosterone	Steroid	Lipid	0.445524	0.0513002	0.077318	Batch
86	2-hydroxyglutarate	Fatty Acid, Dicarboxylate	Lipid	-0.234131	0.07737	0.07737	Normal-No Interactions
123	3-hydroxyisobutyrate	Leucine, Isoleucine and Valine Metabolism	Amino Acid	0.233019	0.0775482	0.0775482	Normal-No Interactions
536	tauro-beta-muricholate	Primary Bile Acid Metabolism	Lipid	0.245536	0.283644	0.0786789	Batch
675	X - 12690	NA	NA	-0.226161	0.0790691	0.0790691	Normal-No Interactions
575	xanthosine	Purine Metabolism, (Hypo)Xanthine/Inosine containing	Nucleotide	-0.253648	0.0795689	0.0795689	Normal-No Interactions
156	4-methylcatechol sulfate	Benzoate Metabolism	Xenobiotics	0.114602	0.439517	0.0798254	Gender
831	X - 18901	NA	NA	-0.23349	0.0800927	0.0800927	Normal-No Interactions
881	X - 21733	NA	NA	-0.241385	0.080763	0.080763	Normal-No Interactions
440	O-methylcatechol sulfate	Benzoate Metabolism	Xenobiotics	0.219183	0.0814481	0.0814481	Normal-No Interactions
799	X - 17327	NA	NA	0.396498	0.0601205	0.0820546	Batch
662	X - 12410	NA	NA	-0.220352	0.0821188	0.0821188	Normal-No Interactions
588	X - 11299	NA	NA	0.260974	0.0821201	0.0821201	Normal-No Interactions
824	X - 18249	NA	NA	0.235038	0.0822834	0.0822834	Normal-No Interactions
606	X - 11521	NA	NA	0.237055	0.0824388	0.0824388	Normal-No Interactions
569	valylalanine	Dipeptide	Peptide	0.140781	0.38652	0.0825713	Gender
756	X - 15382	NA	NA	0.231684	0.0837003	0.0837003	Normal-No Interactions
299	gluconate	Food Component/Plant	Xenobiotics	0.206601	0.0837273	0.0837273	Normal-No Interactions
421	N-methylpipecolate	Chemical	Xenobiotics	-0.36503	0.0806027	0.0840874	Batch
21	1-eicosatrienoylglycerophosphoethanolamine*	Lysolipid	Lipid	-0.193855	0.190999	0.0847257	Gender
334	hypotaurine	Methionine, Cysteine, SAM and Taurine Metabolism	Amino Acid	-0.0113416	0.938666	0.0847709	Gender
411	N-acetylserine	Glycine, Serine and Threonine Metabolism	Amino Acid	-0.42984	0.0374995	0.0855468	Batch
565	uridine	Pyrimidine Metabolism, Uracil containing	Nucleotide	0.231499	0.0857038	0.0857038	Normal-No Interactions
162	5-dodecenoate (12:1n7)	Medium Chain Fatty Acid	Lipid	0.225401	0.0869334	0.0869334	Normal-No Interactions
535	taurine	Methionine, Cysteine, SAM and Taurine Metabolism	Amino Acid	0.214606	0.143472	0.0876367	Gender
84	2-hydroxybutyrate (AHB)	Methionine, Cysteine, SAM and Taurine Metabolism	Amino Acid	0.21832	0.0878679	0.0878679	Normal-No Interactions
342	indolebutyrate	Tryptophan Metabolism	Amino Acid	-0.347835	0.106984	0.088047	Batch
93	2-linolenoylglycerophosphocholine(18:3n3)*	Lysolipid	Lipid	-0.0568141	0.705153	0.090122	Gender
107	2-stearoylglycerophosphocholine*	Lysolipid	Lipid	0.306776	0.152298	0.0901261	Batch
501	quinate	Food Component/Plant	Xenobiotics	0.23139	0.0903953	0.0903953	Normal-No Interactions
497	pyroglutamine*	Glutamate Metabolism	Amino Acid	-0.191706	0.0918871	0.0918871	Normal-No Interactions
417	N-delta-acetylornithine	Urea cycle; Arginine and Proline Metabolism	Amino Acid	0.217414	0.0927995	0.0927995	Normal-No Interactions
804	X - 17348	NA	NA	-0.179187	0.35435	0.0940607	batch and gender interaction _ both of them are satisfied independently
745	X - 14465	NA	NA	0.219936	0.095116	0.095116	Normal-No Interactions
782	X - 16938	NA	NA	0.225473	0.0972814	0.0972814	Normal-No Interactions
719	X - 13658	NA	NA	-0.222256	0.0977153	0.0977153	Normal-No Interactions
456	palmitoleate (16:1n7)	Long Chain Fatty Acid	Lipid	-0.00679564	0.962119	0.100293	Gender
550	threonylphenylalanine	Dipeptide	Peptide	0.139174	0.401048	0.100884	Gender
603	X - 11478	NA	NA	-0.0695485	0.636168	0.101623	Gender
90	2-hydroxypalmitate	Fatty Acid, Monohydroxy	Lipid	0.217617	0.102265	0.102265	Normal-No Interactions
292	gamma-glutamylleucine	Gamma-glutamyl Amino Acid	Peptide	0.196793	0.103007	0.103007	Normal-No Interactions
372	lysine	Lysine Metabolism	Amino Acid	0.221805	0.103571	0.103571	Normal-No Interactions
780	X - 16654	NA	NA	-0.221315	0.103778	0.103778	Normal-No Interactions
228	caprylate (8:0)	Medium Chain Fatty Acid	Lipid	0.217086	0.103801	0.103801	Normal-No Interactions
737	X - 14291	NA	NA	0.211865	0.104349	0.104349	Normal-No Interactions
722	X - 13728	NA	NA	0.379199	0.0760378	0.104862	Batch
585	X - 10445	NA	NA	-0.341299	0.113856	0.105511	Batch
868	X - 21461	NA	NA	0.215286	0.105932	0.105932	Normal-No Interactions
730	X - 13871	NA	NA	0.112187	0.452393	0.106751	Gender
92	2-isopropylmalate	Food Component/Plant	Xenobiotics	-0.421251	0.0496988	0.106852	Batch
672	X - 12681	NA	NA	0.208913	0.107287	0.107287	Normal-No Interactions
687	X - 12731	NA	NA	-0.233661	0.109312	0.109312	Normal-No Interactions
332	hydroquinone sulfate	Drug	Xenobiotics	-0.373685	0.0752102	0.109585	Batch
413	N-acetylthreonine	Glycine, Serine and Threonine Metabolism	Amino Acid	-0.296034	0.14052	0.109744	Batch
251	cys-gly, oxidized	Glutathione Metabolism	Amino Acid	0.217408	0.110129	0.110129	Normal-No Interactions
394	N-6-trimethyllysine	Lysine Metabolism	Amino Acid	-0.210133	0.110274	0.110274	Normal-No Interactions
514	sphinganine	Sphingolipid Metabolism	Lipid	0.336038	0.204706	0.111557	Batch
265	docosahexaenoate (DHA; 22:6n3)	Polyunsaturated Fatty Acid (n3 and n6)	Lipid	0.214195	0.112785	0.112785	Normal-No Interactions
333	hydroxybutyrylcarnitine*	Fatty Acid Metabolism(Acyl Carnitine)	Lipid	0.210426	0.112789	0.112789	Normal-No Interactions
54	1-stearoylglycerophosphoethanolamine	Lysolipid	Lipid	0.387194	0.0690292	0.113737	Batch
856	X - 21358	NA	NA	0.198719	0.113838	0.113838	Normal-No Interactions
429	N1-methylguanosine	Purine Metabolism, Guanine containing	Nucleotide	-0.202928	0.116159	0.116159	Normal-No Interactions
721	X - 13727	NA	NA	-0.213744	0.1165	0.1165	Normal-No Interactions
582	X - 02269	NA	NA	0.408492	0.0592665	0.119214	Batch
201	alpha-tocopherol	Tocopherol Metabolism	Cofactors and Vitamins	0.212368	0.119449	0.119449	Normal-No Interactions
396	N-acetyl-beta-alanine	Pyrimidine Metabolism, Uracil containing	Nucleotide	-0.209218	0.119861	0.119861	Normal-No Interactions
508	sebacate (decanedioate)	Fatty Acid, Dicarboxylate	Lipid	0.369493	0.0815979	0.120199	Batch
795	X - 17299	NA	NA	0.197805	0.121618	0.121618	Normal-No Interactions
673	X - 12686	NA	NA	0.198046	0.121889	0.121889	Normal-No Interactions
246	creatine	Creatine Metabolism	Amino Acid	0.203147	0.123036	0.123036	Normal-No Interactions
584	X - 09789	NA	NA	0.197934	0.123397	0.123397	Normal-No Interactions
790	X - 17138	NA	NA	0.212038	0.123762	0.123762	Normal-No Interactions
876	X - 21662	NA	NA	0.309655	0.145547	0.12387	Batch
242	citrulline	Urea cycle; Arginine and Proline Metabolism	Amino Acid	-0.194302	0.125507	0.125507	Normal-No Interactions
568	valine	Leucine, Isoleucine and Valine Metabolism	Amino Acid	0.196246	0.126835	0.126835	Normal-No Interactions
365	leucylleucine	Dipeptide	Peptide	0.203988	0.128047	0.128047	Normal-No Interactions
79	2-docosapentaenoylglycerophosphocholine (22:5n3)*	Lysolipid	Lipid	0.295481	0.174642	0.128308	Batch
581	X - 02249	NA	NA	0.206843	0.128765	0.128765	Normal-No Interactions
896	X - 21810	NA	NA	-0.20535	0.129002	0.129002	Normal-No Interactions
591	X - 11334	NA	NA	0.181006	0.129462	0.129462	Normal-No Interactions
404	N-acetylhistidine	Histidine Metabolism	Amino Acid	-0.198381	0.130804	0.130804	Normal-No Interactions
733	X - 14095	NA	NA	0.205191	0.131327	0.131327	Normal-No Interactions
258	dihomo-linoleate (20:2n6)	Polyunsaturated Fatty Acid (n3 and n6)	Lipid	0.204364	0.131539	0.131539	Normal-No Interactions
715	X - 13478	NA	NA	-0.245472	0.21292	0.131807	Batch
326	hexanoylcarnitine	Fatty Acid Metabolism(Acyl Carnitine)	Lipid	0.203659	0.13214	0.13214	Normal-No Interactions
75	2-arachidonoylglycerophosphoethanolamine*	Lysolipid	Lipid	-0.205362	0.13307	0.13307	Normal-No Interactions
618	X - 11837	NA	NA	-0.208919	0.134301	0.134301	Normal-No Interactions
378	margarate (17:0)	Long Chain Fatty Acid	Lipid	0.202351	0.136792	0.136792	Normal-No Interactions
820	X - 17686	NA	NA	-0.219712	0.137395	0.137395	Normal-No Interactions
768	X - 15678	NA	NA	0.32137	0.130297	0.137437	Batch
59	10-nonadecenoate (19:1n9)	Long Chain Fatty Acid	Lipid	0.199009	0.137451	0.137451	Normal-No Interactions
51	1-palmitoylplasmenylethanolamine*	Lysolipid	Lipid	0.354347	0.0968534	0.138168	Batch
917	X - 22520	NA	NA	-0.233944	0.13993	0.13993	Normal-No Interactions
210	asparagine	Alanine and Aspartate Metabolism	Amino Acid	0.199429	0.141799	0.141799	Normal-No Interactions
577	xylitol	Pentose Metabolism	Carbohydrate	-0.223414	0.142677	0.142677	Normal-No Interactions
240	cis-vaccenate (18:1n7)	Long Chain Fatty Acid	Lipid	0.195055	0.144916	0.144916	Normal-No Interactions
285	fumarate	TCA Cycle	Energy	-0.193966	0.145363	0.145363	Normal-No Interactions
806	X - 17351	NA	NA	0.207924	0.147083	0.147083	Normal-No Interactions
743	X - 14374	NA	NA	0.191642	0.147295	0.147295	Normal-No Interactions
669	X - 12511	NA	NA	-0.193361	0.148306	0.148306	Normal-No Interactions
41	1-oleoylplasmenylethanolamine*	Lysolipid	Lipid	0.197542	0.148593	0.148593	Normal-No Interactions
518	stearate (18:0)	Long Chain Fatty Acid	Lipid	0.197006	0.150019	0.150019	Normal-No Interactions
886	X - 21755	NA	NA	0.195027	0.150151	0.150151	Normal-No Interactions
485	pivaloylcarnitine	Drug	Xenobiotics	-0.229264	0.151737	0.151737	Normal-No Interactions
552	tigloylglycine	Leucine, Isoleucine and Valine Metabolism	Amino Acid	-0.18284	0.153629	0.153629	Normal-No Interactions
685	X - 12729	NA	NA	-0.197103	0.154056	0.154056	Normal-No Interactions
621	X - 11849	NA	NA	0.194361	0.154668	0.154668	Normal-No Interactions
481	phosphate	Oxidative Phosphorylation	Energy	0.194554	0.156147	0.156147	Normal-No Interactions
596	X - 11437	NA	NA	0.181289	0.160224	0.160224	Normal-No Interactions
152	4-guanidinobutanoate	Guanidino and Acetamido Metabolism	Amino Acid	-0.188727	0.163912	0.163912	Normal-No Interactions
211	asparagylleucine	Dipeptide	Peptide	0.190326	0.164763	0.164763	Normal-No Interactions
608	X - 11529	NA	NA	-0.186802	0.165716	0.165716	Normal-No Interactions
761	X - 15486	NA	NA	0.18985	0.165809	0.165809	Normal-No Interactions
76	2-arachidonoylglycerophosphoinositol*	Lysolipid	Lipid	0.198772	0.166093	0.166093	Normal-No Interactions
560	tryptophylphenylalanine	Dipeptide	Peptide	0.192622	0.166182	0.166182	Normal-No Interactions
369	linoleate (18:2n6)	Polyunsaturated Fatty Acid (n3 and n6)	Lipid	0.188761	0.166484	0.166484	Normal-No Interactions
363	leucylglutamate	Dipeptide	Peptide	0.184463	0.167078	0.167078	Normal-No Interactions
377	mannose	Fructose, Mannose and Galactose Metabolism	Carbohydrate	0.170588	0.172814	0.172814	Normal-No Interactions
434	N6-carbamoylthreonyladenosine	Purine Metabolism, Adenine containing	Nucleotide	-0.173891	0.174412	0.174412	Normal-No Interactions
306	glycerate	Glycolysis, Gluconeogenesis, and Pyruvate Metabolism	Carbohydrate	0.18174	0.175341	0.175341	Normal-No Interactions
738	X - 14302	NA	NA	0.185396	0.176748	0.176748	Normal-No Interactions
648	X - 12206	NA	NA	0.173503	0.181214	0.181214	Normal-No Interactions
455	palmitate (16:0)	Long Chain Fatty Acid	Lipid	0.182048	0.181444	0.181444	Normal-No Interactions
129	3-methyl catechol sulfate (1)	Benzoate Metabolism	Xenobiotics	0.163937	0.181539	0.181539	Normal-No Interactions
631	X - 12015	NA	NA	0.175269	0.181618	0.181618	Normal-No Interactions
277	erythritol	Food Component/Plant	Xenobiotics	0.151701	0.182545	0.182545	Normal-No Interactions
271	eicosanodioate	Fatty Acid, Dicarboxylate	Lipid	-0.173874	0.182786	0.182786	Normal-No Interactions
874	X - 21658	NA	NA	0.151633	0.183154	0.183154	Normal-No Interactions
822	X - 17717	NA	NA	-0.175567	0.184943	0.184943	Normal-No Interactions
636	X - 12063	NA	NA	0.177449	0.18568	0.18568	Normal-No Interactions
207	arachidate (20:0)	Long Chain Fatty Acid	Lipid	0.18125	0.18597	0.18597	Normal-No Interactions
873	X - 21657	NA	NA	0.190343	0.187537	0.187537	Normal-No Interactions
825	X - 18345	NA	NA	-0.180251	0.190701	0.190701	Normal-No Interactions
354	isovalerate	Leucine, Isoleucine and Valine Metabolism	Amino Acid	0.174264	0.191299	0.191299	Normal-No Interactions
194	allo-isoleucine	Leucine, Isoleucine and Valine Metabolism	Amino Acid	0.171628	0.191649	0.191649	Normal-No Interactions
539	taurocholenate sulfate	Secondary Bile Acid Metabolism	Lipid	-0.172588	0.193114	0.193114	Normal-No Interactions
427	N1-Methyl-2-pyridone-5-carboxamide	Nicotinate and Nicotinamide Metabolism	Cofactors and Vitamins	0.175942	0.193166	0.193166	Normal-No Interactions
177	5alpha-pregnan-3beta,20beta-diol monosulfate (1)	Steroid	Lipid	0.154581	0.194196	0.194196	Normal-No Interactions
794	X - 17269	NA	NA	-0.176977	0.195352	0.195352	Normal-No Interactions
551	thymol sulfate	Food Component/Plant	Xenobiotics	0.183063	0.197781	0.197781	Normal-No Interactions
126	3-indoxyl sulfate	Tryptophan Metabolism	Amino Acid	-0.174249	0.199318	0.199318	Normal-No Interactions
920	X - 22590	NA	NA	-0.17736	0.199777	0.199777	Normal-No Interactions
526	stearoylcarnitine	Fatty Acid Metabolism(Acyl Carnitine)	Lipid	-0.173943	0.199964	0.199964	Normal-No Interactions
509	serine	Glycine, Serine and Threonine Metabolism	Amino Acid	0.174852	0.200214	0.200214	Normal-No Interactions
921	X - 22716	NA	NA	-0.181967	0.200646	0.200646	Normal-No Interactions
268	docosatrienoate (22:3n3)	Polyunsaturated Fatty Acid (n3 and n6)	Lipid	0.177417	0.20155	0.20155	Normal-No Interactions
444	oleate (18:1n9)	Long Chain Fatty Acid	Lipid	0.173024	0.202531	0.202531	Normal-No Interactions
195	alpha-CEHC sulfate	Tocopherol Metabolism	Cofactors and Vitamins	0.197462	0.204154	0.204154	Normal-No Interactions
272	eicosapentaenoate (EPA; 20:5n3)	Polyunsaturated Fatty Acid (n3 and n6)	Lipid	0.171289	0.206098	0.206098	Normal-No Interactions
810	X - 17438	NA	NA	0.1743	0.206878	0.206878	Normal-No Interactions
718	X - 13553	NA	NA	-0.152997	0.207141	0.207141	Normal-No Interactions
128	3-methoxytyrosine	Phenylalanine and Tyrosine Metabolism	Amino Acid	-0.168259	0.207898	0.207898	Normal-No Interactions
859	X - 21373	NA	NA	-0.170991	0.209085	0.209085	Normal-No Interactions
766	X - 15636	NA	NA	-0.174736	0.209097	0.209097	Normal-No Interactions
231	chenodeoxycholate	Primary Bile Acid Metabolism	Lipid	0.175665	0.209315	0.209315	Normal-No Interactions
305	glutarylcarnitine (C5)	Lysine Metabolism	Amino Acid	0.162438	0.210648	0.210648	Normal-No Interactions
206	arabonate	Ascorbate and Aldarate Metabolism	Cofactors and Vitamins	0.156362	0.211146	0.211146	Normal-No Interactions
707	X - 12850	NA	NA	-0.169746	0.211247	0.211247	Normal-No Interactions
558	tryptophan betaine	Tryptophan Metabolism	Amino Acid	0.169391	0.211821	0.211821	Normal-No Interactions
890	X - 21776	NA	NA	0.156298	0.213019	0.213019	Normal-No Interactions
614	X - 11640	NA	NA	-0.193826	0.215226	0.215226	Normal-No Interactions
459	palmitoyl sphingomyelin	Sphingolipid Metabolism	Lipid	-0.164842	0.215248	0.215248	Normal-No Interactions
905	X - 22145	NA	NA	-0.169168	0.21578	0.21578	Normal-No Interactions
336	imidazole lactate	Histidine Metabolism	Amino Acid	0.165711	0.215999	0.215999	Normal-No Interactions
598	X - 11441	NA	NA	0.168475	0.216536	0.216536	Normal-No Interactions
330	homocitrulline	Urea cycle; Arginine and Proline Metabolism	Amino Acid	-0.160797	0.216818	0.216818	Normal-No Interactions
220	betonicine	Food Component/Plant	Xenobiotics	-0.174924	0.21717	0.21717	Normal-No Interactions
320	glycylleucine	Dipeptide	Peptide	0.16719	0.217891	0.217891	Normal-No Interactions
308	glycerol 3-phosphate (G3P)	Glycerolipid Metabolism	Lipid	0.163494	0.219637	0.219637	Normal-No Interactions
153	4-hydroxyhippurate	Benzoate Metabolism	Xenobiotics	0.160285	0.222563	0.222563	Normal-No Interactions
353	isoleucylvaline	Dipeptide	Peptide	0.164145	0.224113	0.224113	Normal-No Interactions
491	proline	Urea cycle; Arginine and Proline Metabolism	Amino Acid	0.151134	0.228858	0.228858	Normal-No Interactions
381	methionine sulfoxide	Methionine, Cysteine, SAM and Taurine Metabolism	Amino Acid	0.164597	0.229107	0.229107	Normal-No Interactions
343	indolelactate	Tryptophan Metabolism	Amino Acid	0.150883	0.229677	0.229677	Normal-No Interactions
479	phenyllactate (PLA)	Phenylalanine and Tyrosine Metabolism	Amino Acid	-0.149641	0.229742	0.229742	Normal-No Interactions
291	gamma-glutamylisoleucine*	Gamma-glutamyl Amino Acid	Peptide	0.141461	0.231019	0.231019	Normal-No Interactions
731	X - 13891	NA	NA	0.165883	0.232082	0.232082	Normal-No Interactions
8	1-arachidonoylglycerophosphoethanolamine*	Lysolipid	Lipid	-0.161294	0.232803	0.232803	Normal-No Interactions
176	5alpha-pregnan-3beta,20alpha-diol monosulfate (2)	Steroid	Lipid	0.142556	0.23375	0.23375	Normal-No Interactions
437	nervonoyl sphingomyelin*	Sphingolipid Metabolism	Lipid	-0.16353	0.23506	0.23506	Normal-No Interactions
666	X - 12456	NA	NA	-0.182158	0.235273	0.235273	Normal-No Interactions
746	X - 14473	NA	NA	0.160027	0.236084	0.236084	Normal-No Interactions
227	caproate (6:0)	Medium Chain Fatty Acid	Lipid	0.161202	0.236938	0.236938	Normal-No Interactions
347	isobutyrylglycine	Leucine, Isoleucine and Valine Metabolism	Amino Acid	-0.162281	0.237011	0.237011	Normal-No Interactions
301	glucuronate	Aminosugar Metabolism	Carbohydrate	-0.151039	0.238044	0.238044	Normal-No Interactions
523	stearoyl-arachidonoyl-glycerophosphoinositol (1)*	Lysolipid	Lipid	0.15706	0.238673	0.238673	Normal-No Interactions
682	X - 12714	NA	NA	-0.165295	0.240638	0.240638	Normal-No Interactions
712	X - 13152	NA	NA	0.16601	0.242519	0.242519	Normal-No Interactions
283	fructose	Fructose, Mannose and Galactose Metabolism	Carbohydrate	-0.15812	0.243225	0.243225	Normal-No Interactions
538	taurocholate	Primary Bile Acid Metabolism	Lipid	-0.158574	0.243907	0.243907	Normal-No Interactions
750	X - 14662	NA	NA	-0.172656	0.24567	0.24567	Normal-No Interactions
563	urate	Purine Metabolism, (Hypo)Xanthine/Inosine containing	Nucleotide	0.154303	0.245715	0.245715	Normal-No Interactions
388	myristoleate (14:1n5)	Long Chain Fatty Acid	Lipid	0.150872	0.247007	0.247007	Normal-No Interactions
611	X - 11540	NA	NA	0.154351	0.249753	0.249753	Normal-No Interactions
218	beta-hydroxyisovaleroylcarnitine	Leucine, Isoleucine and Valine Metabolism	Amino Acid	0.149787	0.253563	0.253563	Normal-No Interactions
273	eicosenoate (20:1n9 or 11)	Long Chain Fatty Acid	Lipid	0.155242	0.253959	0.253959	Normal-No Interactions
500	pyruvate	Glycolysis, Gluconeogenesis, and Pyruvate Metabolism	Carbohydrate	-0.146984	0.256387	0.256387	Normal-No Interactions
505	S-methylcysteine	Methionine, Cysteine, SAM and Taurine Metabolism	Amino Acid	-0.151628	0.258842	0.258842	Normal-No Interactions
918	X - 22585	NA	NA	0.156728	0.259612	0.259612	Normal-No Interactions
475	phenylalanylglutamate	Dipeptide	Peptide	0.156077	0.260002	0.260002	Normal-No Interactions
901	X - 21851	NA	NA	0.198053	0.260466	0.260466	Normal-No Interactions
792	X - 17146	NA	NA	-0.161615	0.262441	0.262441	Normal-No Interactions
267	docosapentaenoate (n6 DPA; 22:5n6)	Polyunsaturated Fatty Acid (n3 and n6)	Lipid	0.149818	0.262575	0.262575	Normal-No Interactions
877	X - 21664	NA	NA	0.146863	0.266326	0.266326	Normal-No Interactions
407	N-acetylmethionine	Methionine, Cysteine, SAM and Taurine Metabolism	Amino Acid	-0.149878	0.271408	0.271408	Normal-No Interactions
476	phenylalanylleucine	Dipeptide	Peptide	0.148548	0.273722	0.273722	Normal-No Interactions
829	X - 18889	NA	NA	0.124847	0.274622	0.274622	Normal-No Interactions
48	1-palmitoylglycerophosphoethanolamine	Lysolipid	Lipid	-0.148753	0.276868	0.276868	Normal-No Interactions
732	X - 14056	NA	NA	-0.148136	0.277847	0.277847	Normal-No Interactions
122	3-hydroxyindolin-2-one	Food Component/Plant	Xenobiotics	-0.150385	0.278935	0.278935	Normal-No Interactions
649	X - 12212	NA	NA	-0.145828	0.279328	0.279328	Normal-No Interactions
473	phenylalanine	Phenylalanine and Tyrosine Metabolism	Amino Acid	-0.137591	0.281043	0.281043	Normal-No Interactions
571	valylleucine	Dipeptide	Peptide	0.141788	0.281251	0.281251	Normal-No Interactions
178	6-oxopiperidine-2-carboxylic acid	Drug	Xenobiotics	-0.146606	0.281716	0.281716	Normal-No Interactions
764	X - 15502	NA	NA	-0.150032	0.283838	0.283838	Normal-No Interactions
44	1-palmitoleoylglycerophosphoinositol*	Lysolipid	Lipid	0.147261	0.28558	0.28558	Normal-No Interactions
311	glycine	Glycine, Serine and Threonine Metabolism	Amino Acid	-0.146192	0.286479	0.286479	Normal-No Interactions
135	3-methylhistidine	Histidine Metabolism	Amino Acid	-0.142201	0.288514	0.288514	Normal-No Interactions
884	X - 21739	NA	NA	-0.14098	0.290043	0.290043	Normal-No Interactions
637	X - 12095	NA	NA	0.142109	0.292307	0.292307	Normal-No Interactions
361	laurylcarnitine	Fatty Acid Metabolism(Acyl Carnitine)	Lipid	0.144462	0.294181	0.294181	Normal-No Interactions
318	glycolithocholate sulfate*	Secondary Bile Acid Metabolism	Lipid	-0.143108	0.294779	0.294779	Normal-No Interactions
789	X - 17010	NA	NA	-0.143956	0.295519	0.295519	Normal-No Interactions
537	taurochenodeoxycholate	Primary Bile Acid Metabolism	Lipid	-0.139575	0.296621	0.296621	Normal-No Interactions
104	2-palmitoylglycerophosphoethanolamine*	Lysolipid	Lipid	-0.14176	0.296896	0.296896	Normal-No Interactions
679	X - 12707	NA	NA	-0.136681	0.297714	0.297714	Normal-No Interactions
395	N-acetyl-aspartyl-glutamate (NAAG)	Glutamate Metabolism	Amino Acid	0.139961	0.298396	0.298396	Normal-No Interactions
58	10-heptadecenoate (17:1n7)	Long Chain Fatty Acid	Lipid	0.137199	0.298806	0.298806	Normal-No Interactions
647	X - 12193	NA	NA	-0.140321	0.300137	0.300137	Normal-No Interactions
307	glycerol	Glycerolipid Metabolism	Lipid	0.128309	0.301699	0.301699	Normal-No Interactions
713	X - 13429	NA	NA	-0.143019	0.301715	0.301715	Normal-No Interactions
298	gamma-tocopherol	Tocopherol Metabolism	Cofactors and Vitamins	0.146681	0.305577	0.305577	Normal-No Interactions
924	X - 22775	NA	NA	0.139698	0.306757	0.306757	Normal-No Interactions
278	erythronate*	Aminosugar Metabolism	Carbohydrate	0.116707	0.306936	0.306936	Normal-No Interactions
119	3-hydroxybutyrate (BHBA)	Ketone Bodies	Lipid	0.139206	0.309641	0.309641	Normal-No Interactions
652	X - 12225	NA	NA	0.124401	0.314088	0.314088	Normal-No Interactions
540	taurodeoxycholate	Secondary Bile Acid Metabolism	Lipid	-0.136669	0.315951	0.315951	Normal-No Interactions
779	X - 16581	NA	NA	-0.141353	0.31615	0.31615	Normal-No Interactions
467	palmitoylcarnitine	Fatty Acid Metabolism(Acyl Carnitine)	Lipid	-0.137214	0.316304	0.316304	Normal-No Interactions
688	X - 12734	NA	NA	-0.133886	0.316825	0.316825	Normal-No Interactions
91	2-hydroxystearate	Fatty Acid, Monohydroxy	Lipid	0.132505	0.317199	0.317199	Normal-No Interactions
457	palmitoleoyl sphingomyelin*	Sphingolipid Metabolism	Lipid	-0.124862	0.319052	0.319052	Normal-No Interactions
793	X - 17185	NA	NA	0.125239	0.322117	0.322117	Normal-No Interactions
741	X - 14352	NA	NA	-0.130823	0.323288	0.323288	Normal-No Interactions
230	catechol sulfate	Benzoate Metabolism	Xenobiotics	0.128445	0.324082	0.324082	Normal-No Interactions
599	X - 11442	NA	NA	0.134363	0.324163	0.324163	Normal-No Interactions
96	2-linoleoylglycerophosphoethanolamine*	Lysolipid	Lipid	-0.133358	0.324855	0.324855	Normal-No Interactions
81	2-eicosenoylglycerophosphocholine(20:1n9)*	Lysolipid	Lipid	-0.147409	0.325665	0.325665	Normal-No Interactions
885	X - 21740	NA	NA	0.132738	0.327294	0.327294	Normal-No Interactions
9	1-arachidonoylglycerophosphoinositol*	Lysolipid	Lipid	0.129893	0.328525	0.328525	Normal-No Interactions
626	X - 11905	NA	NA	-0.134368	0.331628	0.331628	Normal-No Interactions
264	docosadienoate (22:2n6)	Polyunsaturated Fatty Acid (n3 and n6)	Lipid	0.13135	0.332926	0.332926	Normal-No Interactions
898	X - 21821	NA	NA	0.134213	0.333704	0.333704	Normal-No Interactions
796	X - 17305	NA	NA	0.129775	0.334823	0.334823	Normal-No Interactions
843	X - 20731	NA	NA	0.161396	0.334907	0.334907	Normal-No Interactions
212	aspartate	Alanine and Aspartate Metabolism	Amino Acid	0.128757	0.335533	0.335533	Normal-No Interactions
927	X - 22850	NA	NA	0.132193	0.337266	0.337266	Normal-No Interactions
849	X - 21312	NA	NA	0.134558	0.338179	0.338179	Normal-No Interactions
812	X - 17612	NA	NA	-0.14771	0.340728	0.340728	Normal-No Interactions
18	1-eicosapentaenoylglycerophosphocholine (20:5n3)*	Lysolipid	Lipid	0.12792	0.341235	0.341235	Normal-No Interactions
549	threonine	Glycine, Serine and Threonine Metabolism	Amino Acid	0.12914	0.342335	0.342335	Normal-No Interactions
136	3-methylxanthine	Xanthine Metabolism	Xenobiotics	0.128669	0.343189	0.343189	Normal-No Interactions
858	X - 21365	NA	NA	-0.121217	0.345567	0.345567	Normal-No Interactions
290	gamma-glutamylglutamine	Gamma-glutamyl Amino Acid	Peptide	-0.130413	0.345663	0.345663	Normal-No Interactions
139	3-ureidopropionate	Pyrimidine Metabolism, Uracil containing	Nucleotide	-0.12103	0.347455	0.347455	Normal-No Interactions
561	tyrosine	Phenylalanine and Tyrosine Metabolism	Amino Acid	0.120401	0.347842	0.347842	Normal-No Interactions
684	X - 12726	NA	NA	0.122103	0.354082	0.354082	Normal-No Interactions
400	N-acetylaspartate (NAA)	Alanine and Aspartate Metabolism	Amino Acid	-0.122657	0.355715	0.355715	Normal-No Interactions
477	phenylalanylphenylalanine	Dipeptide	Peptide	0.123778	0.356689	0.356689	Normal-No Interactions
132	3-methylglutaconate	Leucine, Isoleucine and Valine Metabolism	Amino Acid	-0.118597	0.357421	0.357421	Normal-No Interactions
693	X - 12792	NA	NA	-0.125533	0.358181	0.358181	Normal-No Interactions
61	11-dehydrocorticosterone	Steroid	Lipid	-0.153109	0.359029	0.359029	Normal-No Interactions
909	X - 22174	NA	NA	0.125145	0.360348	0.360348	Normal-No Interactions
352	isoleucylleucine	Dipeptide	Peptide	0.124235	0.365509	0.365509	Normal-No Interactions
393	N-(2-furoyl)glycine	Food Component/Plant	Xenobiotics	-0.117629	0.36712	0.36712	Normal-No Interactions
71	2-aminoheptanoate	Fatty Acid, Amino	Lipid	-0.119078	0.367907	0.367907	Normal-No Interactions
487	pregnanediol-3-glucuronide	Steroid	Lipid	0.113988	0.368409	0.368409	Normal-No Interactions
27	1-linoleoylglycerophosphoinositol*	Lysolipid	Lipid	0.123627	0.368603	0.368603	Normal-No Interactions
513	sorbitol	Fructose, Mannose and Galactose Metabolism	Carbohydrate	-0.121972	0.375336	0.375336	Normal-No Interactions
906	X - 22154	NA	NA	-0.113827	0.375364	0.375364	Normal-No Interactions
840	X - 20529	NA	NA	0.138695	0.376586	0.376586	Normal-No Interactions
690	X - 12740	NA	NA	-0.126835	0.379152	0.379152	Normal-No Interactions
346	isobutyrylcarnitine	Leucine, Isoleucine and Valine Metabolism	Amino Acid	-0.116572	0.37947	0.37947	Normal-No Interactions
617	X - 11795	NA	NA	0.116605	0.380525	0.380525	Normal-No Interactions
681	X - 12713	NA	NA	-0.113414	0.380677	0.380677	Normal-No Interactions
23	1-linolenoylglycerophosphocholine (18:3n3)*	Lysolipid	Lipid	0.117113	0.382329	0.382329	Normal-No Interactions
816	X - 17676	NA	NA	0.116034	0.38392	0.38392	Normal-No Interactions
628	X - 12007	NA	NA	-0.114917	0.383955	0.383955	Normal-No Interactions
483	pipecolate	Lysine Metabolism	Amino Acid	0.119419	0.385255	0.385255	Normal-No Interactions
689	X - 12739	NA	NA	0.109979	0.385488	0.385488	Normal-No Interactions
28	1-margaroylglycerophosphocholine (17:0)	Lysolipid	Lipid	-0.118275	0.386238	0.386238	Normal-No Interactions
105	2-piperidinone	Food Component/Plant	Xenobiotics	-0.117914	0.390845	0.390845	Normal-No Interactions
763	X - 15497	NA	NA	-0.0974437	0.392628	0.392628	Normal-No Interactions
815	X - 17655	NA	NA	0.13705	0.394382	0.394382	Normal-No Interactions
691	X - 12748	NA	NA	-0.116584	0.397531	0.397531	Normal-No Interactions
490	pro-hydroxy-pro	Urea cycle; Arginine and Proline Metabolism	Amino Acid	0.115735	0.397641	0.397641	Normal-No Interactions
436	N6-succinyladenosine	Purine Metabolism, Adenine containing	Nucleotide	-0.101646	0.397694	0.397694	Normal-No Interactions
641	X - 12104	NA	NA	-0.109319	0.399224	0.399224	Normal-No Interactions
710	X - 12860	NA	NA	0.112474	0.400657	0.400657	Normal-No Interactions
883	X - 21737	NA	NA	0.127219	0.403076	0.403076	Normal-No Interactions
620	X - 11847	NA	NA	0.114068	0.403096	0.403096	Normal-No Interactions
635	X - 12056	NA	NA	0.110885	0.403801	0.403801	Normal-No Interactions
297	gamma-glutamylvaline	Gamma-glutamyl Amino Acid	Peptide	0.0982964	0.404735	0.404735	Normal-No Interactions
634	X - 12039	NA	NA	0.104601	0.405602	0.405602	Normal-No Interactions
640	X - 12101	NA	NA	0.112459	0.405748	0.405748	Normal-No Interactions
239	cis-Cyclo[L-ala-L-Pro]	Dipeptide	Peptide	0.108843	0.407707	0.407707	Normal-No Interactions
40	1-oleoylglycerophosphoinositol*	Lysolipid	Lipid	0.113631	0.409232	0.409232	Normal-No Interactions
133	3-methylglutarylcarnitine (1)	Lysine Metabolism	Amino Acid	0.112861	0.410044	0.410044	Normal-No Interactions
524	stearoyl-linoleoyl-glycerophosphocholine (1)*	Lysolipid	Lipid	0.109985	0.411696	0.411696	Normal-No Interactions
592	X - 11372	NA	NA	-0.102001	0.413795	0.413795	Normal-No Interactions
56	1-stearoylglycerophosphoinositol	Lysolipid	Lipid	0.108064	0.41384	0.41384	Normal-No Interactions
880	X - 21729	NA	NA	0.113859	0.414383	0.414383	Normal-No Interactions
340	indoleacetate	Tryptophan Metabolism	Amino Acid	0.10978	0.418769	0.418769	Normal-No Interactions
229	carnitine	Carnitine Metabolism	Lipid	-0.109041	0.420846	0.420846	Normal-No Interactions
875	X - 21661	NA	NA	0.110618	0.42085	0.42085	Normal-No Interactions
174	5alpha-pregnan-3(alpha or beta),20beta-diol disulfate	Steroid	Lipid	0.110612	0.421298	0.421298	Normal-No Interactions
208	arachidonate (20:4n6)	Polyunsaturated Fatty Acid (n3 and n6)	Lipid	0.107749	0.421592	0.421592	Normal-No Interactions
281	ferulic acid 4-sulfate	Food Component/Plant	Xenobiotics	-0.109648	0.426608	0.426608	Normal-No Interactions
64	15-methylpalmitate (isobar with 2-methylpalmitate)	Fatty Acid, Branched	Lipid	0.106987	0.427591	0.427591	Normal-No Interactions
709	X - 12855	NA	NA	0.102478	0.427811	0.427811	Normal-No Interactions
512	serylphenyalanine	Dipeptide	Peptide	-0.105639	0.429484	0.429484	Normal-No Interactions
717	X - 13529	NA	NA	0.0902693	0.429503	0.429503	Normal-No Interactions
140	3-[3-(sulfooxy)phenyl]propanoic acid	Phenylalanine and Tyrosine Metabolism	Amino Acid	-0.116791	0.430608	0.430608	Normal-No Interactions
670	X - 12543	NA	NA	0.126347	0.431903	0.431903	Normal-No Interactions
520	stearoyl sphingomyelin	Sphingolipid Metabolism	Lipid	0.105158	0.433444	0.433444	Normal-No Interactions
72	2-aminooctanoate	Fatty Acid, Amino	Lipid	0.105233	0.43415	0.43415	Normal-No Interactions
137	3-phenylpropionate (hydrocinnamate)	Phenylalanine and Tyrosine Metabolism	Amino Acid	-0.107046	0.434782	0.434782	Normal-No Interactions
35	1-nonadecanoylglycerophosphocholine(19:0)	Lysolipid	Lipid	0.109858	0.436256	0.436256	Normal-No Interactions
660	X - 12339	NA	NA	0.103644	0.437036	0.437036	Normal-No Interactions
53	1-stearoylglycerophosphocholine (18:0)	Lysolipid	Lipid	-0.105879	0.440055	0.440055	Normal-No Interactions
158	5,6-dihydrothymine	Pyrimidine Metabolism, Thymine containing	Nucleotide	-0.113703	0.440345	0.440345	Normal-No Interactions
862	X - 21411	NA	NA	0.104861	0.440418	0.440418	Normal-No Interactions
98	2-methylbutyrylcarnitine (C5)	Leucine, Isoleucine and Valine Metabolism	Amino Acid	0.0967689	0.44097	0.44097	Normal-No Interactions
219	betaine	Glycine, Serine and Threonine Metabolism	Amino Acid	0.103495	0.442367	0.442367	Normal-No Interactions
50	1-palmitoylglycerophosphoinositol*	Lysolipid	Lipid	0.103258	0.445104	0.445104	Normal-No Interactions
1	1,2-propanediol	Chemical	Xenobiotics	0.109332	0.44545	0.44545	Normal-No Interactions
923	X - 22771	NA	NA	0.103644	0.447255	0.447255	Normal-No Interactions
903	X - 22102	NA	NA	0.0843504	0.448336	0.448336	Normal-No Interactions
814	X - 17654	NA	NA	-0.0998751	0.454278	0.454278	Normal-No Interactions
791	X - 17145	NA	NA	0.100591	0.454738	0.454738	Normal-No Interactions
474	phenylalanylaspartate	Dipeptide	Peptide	0.100784	0.456135	0.456135	Normal-No Interactions
70	2-aminobutyrate	Methionine, Cysteine, SAM and Taurine Metabolism	Amino Acid	0.0989582	0.456339	0.456339	Normal-No Interactions
775	X - 16564	NA	NA	-0.0981512	0.457861	0.457861	Normal-No Interactions
2	1,3,7-trimethylurate	Xanthine Metabolism	Xenobiotics	0.101372	0.458243	0.458243	Normal-No Interactions
426	N-stearoyltaurine	Endocannabinoid	Lipid	0.100843	0.45897	0.45897	Normal-No Interactions
390	myristoleoylcarnitine*	Carnitine Metabolism	Lipid	0.100741	0.459126	0.459126	Normal-No Interactions
888	X - 21757	NA	NA	-0.101372	0.459255	0.459255	Normal-No Interactions
331	homostachydrine*	Food Component/Plant	Xenobiotics	-0.0995637	0.460825	0.460825	Normal-No Interactions
740	X - 14318	NA	NA	-0.0994783	0.461104	0.461104	Normal-No Interactions
78	2-docosahexaenoylglycerophosphoethanolamine*	Lysolipid	Lipid	-0.100853	0.462255	0.462255	Normal-No Interactions
891	X - 21788	NA	NA	-0.0991816	0.463667	0.463667	Normal-No Interactions
751	X - 14838	NA	NA	-0.118828	0.465453	0.465453	Normal-No Interactions
781	X - 16935	NA	NA	-0.0999842	0.465519	0.465519	Normal-No Interactions
235	choline	Phospholipid Metabolism	Lipid	0.0994314	0.465858	0.465858	Normal-No Interactions
237	cinnamoylglycine	Food Component/Plant	Xenobiotics	-0.0981091	0.466612	0.466612	Normal-No Interactions
747	X - 14568	NA	NA	-0.0991725	0.467126	0.467126	Normal-No Interactions
841	X - 20587	NA	NA	-0.100116	0.470212	0.470212	Normal-No Interactions
82	2-ethylhexanoate	Chemical	Xenobiotics	0.0973743	0.47534	0.47534	Normal-No Interactions
759	X - 15477	NA	NA	-0.102298	0.477674	0.477674	Normal-No Interactions
127	3-methoxytyramine sulfate	Phenylalanine and Tyrosine Metabolism	Amino Acid	-0.0965079	0.478164	0.478164	Normal-No Interactions
879	X - 21668	NA	NA	-0.100355	0.479479	0.479479	Normal-No Interactions
639	X - 12100	NA	NA	-0.0928119	0.481057	0.481057	Normal-No Interactions
449	oleoylcarnitine	Fatty Acid Metabolism(Acyl Carnitine)	Lipid	-0.0965603	0.481553	0.481553	Normal-No Interactions
925	X - 22776	NA	NA	-0.0952106	0.481996	0.481996	Normal-No Interactions
872	X - 21607	NA	NA	0.0958599	0.48693	0.48693	Normal-No Interactions
601	X - 11452	NA	NA	0.112535	0.488072	0.488072	Normal-No Interactions
542	tauroursodeoxycholate	Secondary Bile Acid Metabolism	Lipid	-0.126006	0.488416	0.488416	Normal-No Interactions
589	X - 11308	NA	NA	-0.0935459	0.490168	0.490168	Normal-No Interactions
32	1-methylurate	Xanthine Metabolism	Xenobiotics	-0.0891793	0.490217	0.490217	Normal-No Interactions
296	gamma-glutamyltyrosine	Gamma-glutamyl Amino Acid	Peptide	0.0844183	0.490598	0.490598	Normal-No Interactions
143	4-acetylphenol sulfate	Drug	Xenobiotics	-0.0899155	0.490879	0.490879	Normal-No Interactions
728	X - 13864	NA	NA	-0.0935557	0.492983	0.492983	Normal-No Interactions
506	salicylate	Drug	Xenobiotics	-0.0947178	0.493615	0.493615	Normal-No Interactions
447	oleoyl-linoleoyl-glycerophosphocholine (1)*	Lysolipid	Lipid	0.0921583	0.494085	0.494085	Normal-No Interactions
657	X - 12283	NA	NA	0.0975296	0.499541	0.499541	Normal-No Interactions
317	glycolithocholate	Secondary Bile Acid Metabolism	Lipid	-0.100386	0.500574	0.500574	Normal-No Interactions
525	stearoyl-linoleoyl-glycerophosphocholine (2)*	Lysolipid	Lipid	0.0912861	0.50112	0.50112	Normal-No Interactions
270	EDTA	Chemical	Xenobiotics	-0.0915072	0.502442	0.502442	Normal-No Interactions
392	myristoylcarnitine	Fatty Acid Metabolism(Acyl Carnitine)	Lipid	-0.091365	0.505522	0.505522	Normal-No Interactions
193	allantoin	Purine Metabolism, (Hypo)Xanthine/Inosine containing	Nucleotide	0.0889297	0.506416	0.506416	Normal-No Interactions
344	indolepropionate	Tryptophan Metabolism	Amino Acid	0.0905804	0.507164	0.507164	Normal-No Interactions
547	threitol	Pentose Metabolism	Carbohydrate	-0.0766631	0.508179	0.508179	Normal-No Interactions
431	N2-acetyllysine	Lysine Metabolism	Amino Acid	-0.102479	0.510957	0.510957	Normal-No Interactions
530	succinylcarnitine	TCA Cycle	Energy	-0.0867608	0.512711	0.512711	Normal-No Interactions
324	heme	Hemoglobin and Porphyrin Metabolism	Cofactors and Vitamins	0.0882514	0.513065	0.513065	Normal-No Interactions
302	glutamate	Glutamate Metabolism	Amino Acid	-0.0872891	0.514831	0.514831	Normal-No Interactions
776	X - 16570	NA	NA	0.0906993	0.516369	0.516369	Normal-No Interactions
699	X - 12822	NA	NA	-0.084384	0.517266	0.517266	Normal-No Interactions
566	ursodeoxycholate	Secondary Bile Acid Metabolism	Lipid	0.0895912	0.518112	0.518112	Normal-No Interactions
191	adrenate (22:4n6)	Polyunsaturated Fatty Acid (n3 and n6)	Lipid	0.0870377	0.518359	0.518359	Normal-No Interactions
813	X - 17653	NA	NA	-0.0870583	0.519186	0.519186	Normal-No Interactions
349	isoleucylalanine	Dipeptide	Peptide	0.0859106	0.519753	0.519753	Normal-No Interactions
114	3-(4-hydroxyphenyl)propionate	Phenylalanine and Tyrosine Metabolism	Amino Acid	0.096665	0.520039	0.520039	Normal-No Interactions
770	X - 15863	NA	NA	0.101615	0.521316	0.521316	Normal-No Interactions
644	X - 12119	NA	NA	-0.0876353	0.5216	0.5216	Normal-No Interactions
416	N-acetylvaline	Leucine, Isoleucine and Valine Metabolism	Amino Acid	0.0771737	0.521853	0.521853	Normal-No Interactions
638	X - 12096	NA	NA	-0.0960773	0.522323	0.522323	Normal-No Interactions
729	X - 13866	NA	NA	0.0838733	0.522463	0.522463	Normal-No Interactions
527	suberate (octanedioate)	Fatty Acid, Dicarboxylate	Lipid	-0.0864302	0.524855	0.524855	Normal-No Interactions
590	X - 11315	NA	NA	0.0845501	0.526227	0.526227	Normal-No Interactions
832	X - 18913	NA	NA	-0.0829831	0.527216	0.527216	Normal-No Interactions
327	hexanoylglycine	Fatty Acid Metabolism(Acyl Glycine)	Lipid	0.0849226	0.527736	0.527736	Normal-No Interactions
897	X - 21816	NA	NA	-0.0912586	0.53127	0.53127	Normal-No Interactions
545	theobromine	Xanthine Metabolism	Xenobiotics	0.084394	0.531518	0.531518	Normal-No Interactions
420	N-methyl proline	Urea cycle; Arginine and Proline Metabolism	Amino Acid	-0.0834635	0.536067	0.536067	Normal-No Interactions
546	theophylline	Xanthine Metabolism	Xenobiotics	-0.083788	0.538829	0.538829	Normal-No Interactions
183	acetylcarnitine	Fatty Acid Metabolism(Acyl Carnitine)	Lipid	0.0827913	0.54315	0.54315	Normal-No Interactions
74	2-arachidonoylglycerophosphocholine*	Lysolipid	Lipid	-0.0828191	0.543617	0.543617	Normal-No Interactions
164	5-hydroxyindoleacetate	Tryptophan Metabolism	Amino Acid	0.0737193	0.544333	0.544333	Normal-No Interactions
442	octadecanedioate	Fatty Acid, Dicarboxylate	Lipid	0.0827037	0.54892	0.54892	Normal-No Interactions
739	X - 14314	NA	NA	0.0799105	0.549713	0.549713	Normal-No Interactions
315	glycodeoxycholate	Secondary Bile Acid Metabolism	Lipid	-0.0829921	0.553339	0.553339	Normal-No Interactions
624	X - 11858	NA	NA	0.0804635	0.553919	0.553919	Normal-No Interactions
368	levulinate (4-oxovalerate)	Food Component/Plant	Xenobiotics	-0.0814996	0.553926	0.553926	Normal-No Interactions
720	X - 13689	NA	NA	-0.0890459	0.555988	0.555988	Normal-No Interactions
754	X - 15220	NA	NA	-0.0796685	0.561704	0.561704	Normal-No Interactions
450	ornithine	Urea cycle; Arginine and Proline Metabolism	Amino Acid	0.077227	0.561933	0.561933	Normal-No Interactions
256	deoxycarnitine	Carnitine Metabolism	Lipid	0.0759788	0.565758	0.565758	Normal-No Interactions
263	dimethylglycine	Glycine, Serine and Threonine Metabolism	Amino Acid	-0.072509	0.567048	0.567048	Normal-No Interactions
373	malate	TCA Cycle	Energy	0.0777928	0.567194	0.567194	Normal-No Interactions
788	X - 16975	NA	NA	-0.077971	0.57068	0.57068	Normal-No Interactions
448	oleoyl-linoleoyl-glycerophosphocholine (2)*	Lysolipid	Lipid	0.0764938	0.571029	0.571029	Normal-No Interactions
221	biliverdin	Hemoglobin and Porphyrin Metabolism	Cofactors and Vitamins	-0.0764577	0.57364	0.57364	Normal-No Interactions
293	gamma-glutamylmethionine	Gamma-glutamyl Amino Acid	Peptide	0.083439	0.576074	0.576074	Normal-No Interactions
700	X - 12824	NA	NA	0.0736289	0.576407	0.576407	Normal-No Interactions
11	1-arachidonylglycerol	Monoacylglycerol	Lipid	0.0740969	0.582172	0.582172	Normal-No Interactions
328	hippurate	Benzoate Metabolism	Xenobiotics	0.0719138	0.582836	0.582836	Normal-No Interactions
250	cyclo(leu-pro)	Dipeptide	Peptide	0.074265	0.586223	0.586223	Normal-No Interactions
567	valerylcarnitine	Fatty Acid Metabolism(Acyl Carnitine)	Lipid	-0.0737986	0.586358	0.586358	Normal-No Interactions
113	3-(4-hydroxyphenyl)lactate	Phenylalanine and Tyrosine Metabolism	Amino Acid	0.0648912	0.590375	0.590375	Normal-No Interactions
765	X - 15503	NA	NA	-0.0638346	0.590609	0.590609	Normal-No Interactions
911	X - 22414	NA	NA	0.0722423	0.591546	0.591546	Normal-No Interactions
695	X - 12802	NA	NA	0.0750026	0.592387	0.592387	Normal-No Interactions
504	S-adenosylhomocysteine (SAH)	Methionine, Cysteine, SAM and Taurine Metabolism	Amino Acid	0.072019	0.593976	0.593976	Normal-No Interactions
205	arabitol	Pentose Metabolism	Carbohydrate	-0.0633274	0.594099	0.594099	Normal-No Interactions
787	X - 16964	NA	NA	0.0710768	0.596772	0.596772	Normal-No Interactions
341	indoleacetylglutamine	Tryptophan Metabolism	Amino Acid	-0.0684464	0.597306	0.597306	Normal-No Interactions
432	N4-acetylcytidine	Pyrimidine Metabolism, Cytidine containing	Nucleotide	-0.0693	0.597325	0.597325	Normal-No Interactions
786	X - 16947	NA	NA	-0.0735963	0.599668	0.599668	Normal-No Interactions
175	5alpha-pregnan-3beta,20alpha-diol disulfate	Steroid	Lipid	0.065721	0.600744	0.600744	Normal-No Interactions
134	3-methylglutarylcarnitine (2)	Lysine Metabolism	Amino Acid	-0.0690861	0.603306	0.603306	Normal-No Interactions
580	X - 01911	NA	NA	-0.0718172	0.603677	0.603677	Normal-No Interactions
321	glycylproline	Dipeptide	Peptide	-0.0720863	0.605	0.605	Normal-No Interactions
224	C-glycosyltryptophan*	Tryptophan Metabolism	Amino Acid	-0.0665308	0.605242	0.605242	Normal-No Interactions
408	N-acetylneuraminate	Aminosugar Metabolism	Carbohydrate	-0.0712856	0.605443	0.605443	Normal-No Interactions
573	vanillylmandelate (VMA)	Phenylalanine and Tyrosine Metabolism	Amino Acid	0.0634058	0.605815	0.605815	Normal-No Interactions
12	1-arachidoylglycerophosphocholine (20:0)	Lysolipid	Lipid	-0.071486	0.607041	0.607041	Normal-No Interactions
121	3-hydroxyhippurate	Benzoate Metabolism	Xenobiotics	0.0698317	0.607563	0.607563	Normal-No Interactions
26	1-linoleoylglycerophosphoethanolamine*	Lysolipid	Lipid	-0.0690324	0.609173	0.609173	Normal-No Interactions
919	X - 22589	NA	NA	0.0863365	0.613734	0.613734	Normal-No Interactions
643	X - 12115	NA	NA	-0.0660353	0.61498	0.61498	Normal-No Interactions
894	X - 21801	NA	NA	-0.0655759	0.618909	0.618909	Normal-No Interactions
22	1-eicosenoylglycerophosphocholine (20:1n9)*	Lysolipid	Lipid	-0.0678443	0.619389	0.619389	Normal-No Interactions
656	X - 12263	NA	NA	0.0782617	0.62046	0.62046	Normal-No Interactions
5	1,6-anhydroglucose	Food Component/Plant	Xenobiotics	-0.0829502	0.623741	0.623741	Normal-No Interactions
39	1-oleoylglycerophosphoglycerol*	Lysolipid	Lipid	0.0687139	0.623908	0.623908	Normal-No Interactions
517	stachydrine	Food Component/Plant	Xenobiotics	-0.0645458	0.62607	0.62607	Normal-No Interactions
34	1-myristoylglycerophosphocholine (14:0)	Lysolipid	Lipid	0.0654174	0.627974	0.627974	Normal-No Interactions
926	X - 22836	NA	NA	-0.0642388	0.628711	0.628711	Normal-No Interactions
65	16-hydroxypalmitate	Fatty Acid, Monohydroxy	Lipid	0.0660287	0.628735	0.628735	Normal-No Interactions
632	X - 12024	NA	NA	-0.0767966	0.63023	0.63023	Normal-No Interactions
180	7-methylguanine	Purine Metabolism, Guanine containing	Nucleotide	-0.0610122	0.631673	0.631673	Normal-No Interactions
785	X - 16946	NA	NA	-0.0651921	0.63245	0.63245	Normal-No Interactions
337	imidazole propionate	Histidine Metabolism	Amino Acid	0.0678344	0.634055	0.634055	Normal-No Interactions
844	X - 21258	NA	NA	0.0631262	0.636507	0.636507	Normal-No Interactions
108	2-stearoylglycerophosphoethanolamine*	Lysolipid	Lipid	0.0643693	0.638214	0.638214	Normal-No Interactions
798	X - 17320	NA	NA	-0.0641787	0.640698	0.640698	Normal-No Interactions
655	X - 12257	NA	NA	0.0761472	0.64088	0.64088	Normal-No Interactions
109	2-stearoylglycerophosphoinositol*	Lysolipid	Lipid	0.0659394	0.64134	0.64134	Normal-No Interactions
45	1-palmitoylglycerol (1-monopalmitin)	Monoacylglycerol	Lipid	0.0632128	0.64242	0.64242	Normal-No Interactions
80	2-eicosatrienoylglycerophosphocholine*	Lysolipid	Lipid	-0.0623111	0.649076	0.649076	Normal-No Interactions
646	X - 12170	NA	NA	0.0609938	0.653371	0.653371	Normal-No Interactions
304	glutarate (pentanedioate)	Lysine Metabolism	Amino Acid	-0.0652469	0.654279	0.654279	Normal-No Interactions
578	xylonate	Pentose Metabolism	Carbohydrate	0.0585447	0.654559	0.654559	Normal-No Interactions
350	isoleucylaspartate	Dipeptide	Peptide	0.0613672	0.659247	0.659247	Normal-No Interactions
659	X - 12329	NA	NA	0.0650735	0.659304	0.659304	Normal-No Interactions
425	N-palmitoyltaurine	Endocannabinoid	Lipid	-0.0615065	0.659809	0.659809	Normal-No Interactions
532	sulfate*	Chemical	Xenobiotics	-0.0589222	0.660717	0.660717	Normal-No Interactions
593	X - 11378	NA	NA	-0.0592114	0.662058	0.662058	Normal-No Interactions
99	2-methylmalonyl carnitine	Fatty Acid Synthesis	Lipid	0.0572837	0.663465	0.663465	Normal-No Interactions
42	1-palmitoleoylglycerophosphocholine (16:1)*	Lysolipid	Lipid	-0.058	0.66469	0.66469	Normal-No Interactions
257	deoxycholate	Secondary Bile Acid Metabolism	Lipid	0.062724	0.670036	0.670036	Normal-No Interactions
446	oleoyl sphingomyelin	Sphingolipid Metabolism	Lipid	0.0561326	0.670174	0.670174	Normal-No Interactions
692	X - 12753	NA	NA	-0.0626824	0.671437	0.671437	Normal-No Interactions
887	X - 21756	NA	NA	0.0537105	0.671728	0.671728	Normal-No Interactions
77	2-docosahexaenoylglycerophosphocholine*	Lysolipid	Lipid	0.0579756	0.671997	0.671997	Normal-No Interactions
865	X - 21448	NA	NA	-0.0564962	0.676842	0.676842	Normal-No Interactions
325	hexadecanedioate	Fatty Acid, Dicarboxylate	Lipid	0.0573393	0.676887	0.676887	Normal-No Interactions
213	aspartylleucine	Dipeptide	Peptide	-0.0563869	0.677796	0.677796	Normal-No Interactions
430	N2,N2-dimethylguanosine	Purine Metabolism, Guanine containing	Nucleotide	0.0519655	0.679149	0.679149	Normal-No Interactions
196	alpha-hydroxycaproate	Fatty Acid, Monohydroxy	Lipid	-0.0562139	0.680059	0.680059	Normal-No Interactions
742	X - 14364	NA	NA	-0.0552013	0.682715	0.682715	Normal-No Interactions
284	fucose	Pentose Metabolism	Carbohydrate	-0.052127	0.686948	0.686948	Normal-No Interactions
572	valylphenylalanine	Dipeptide	Peptide	0.0572647	0.687118	0.687118	Normal-No Interactions
46	1-palmitoylglycerophosphate	Lysolipid	Lipid	0.0553866	0.688965	0.688965	Normal-No Interactions
543	tetradecanedioate	Fatty Acid, Dicarboxylate	Lipid	-0.0549074	0.68938	0.68938	Normal-No Interactions
533	tartarate	Food Component/Plant	Xenobiotics	0.0564934	0.689939	0.689939	Normal-No Interactions
138	3-phosphoglycerate	Glycolysis, Gluconeogenesis, and Pyruvate Metabolism	Carbohydrate	0.0569518	0.690117	0.690117	Normal-No Interactions
469	paraxanthine	Xanthine Metabolism	Xenobiotics	-0.0540843	0.690646	0.690646	Normal-No Interactions
419	N-linoleoylglycine	Fatty Acid Metabolism(Acyl Glycine)	Lipid	0.0558998	0.694633	0.694633	Normal-No Interactions
182	7-methylxanthine	Xanthine Metabolism	Xenobiotics	0.0528686	0.694823	0.694823	Normal-No Interactions
200	alpha-ketoglutarate	TCA Cycle	Energy	-0.052621	0.69626	0.69626	Normal-No Interactions
85	2-hydroxydecanoate	Fatty Acid, Monohydroxy	Lipid	0.0517582	0.696906	0.696906	Normal-No Interactions
702	X - 12833	NA	NA	0.0518617	0.697205	0.697205	Normal-No Interactions
907	X - 22172	NA	NA	-0.0481629	0.699398	0.699398	Normal-No Interactions
52	1-pentadecanoylglycerophosphocholine (15:0)*	Lysolipid	Lipid	-0.052754	0.699989	0.699989	Normal-No Interactions
366	leucylserine	Dipeptide	Peptide	0.0569872	0.700698	0.700698	Normal-No Interactions
835	X - 18922	NA	NA	-0.0522485	0.702221	0.702221	Normal-No Interactions
734	X - 14096	NA	NA	-0.0521872	0.70376	0.70376	Normal-No Interactions
735	X - 14097	NA	NA	-0.0565156	0.709746	0.709746	Normal-No Interactions
889	X - 21769	NA	NA	0.0474501	0.710758	0.710758	Normal-No Interactions
913	X - 22475	NA	NA	0.0541287	0.710981	0.710981	Normal-No Interactions
166	5-methyluridine (ribothymidine)	Pyrimidine Metabolism, Uracil containing	Nucleotide	0.050536	0.711242	0.711242	Normal-No Interactions
112	3-(3-hydroxyphenyl)propionate	Phenylalanine and Tyrosine Metabolism	Amino Acid	0.0498406	0.716596	0.716596	Normal-No Interactions
355	isovalerylcarnitine	Leucine, Isoleucine and Valine Metabolism	Amino Acid	0.0455597	0.716666	0.716666	Normal-No Interactions
441	O-sulfo-L-tyrosine	Chemical	Xenobiotics	-0.0467287	0.717602	0.717602	Normal-No Interactions
36	1-oleoylglycerol (1-monoolein)	Monoacylglycerol	Lipid	0.0472196	0.717766	0.717766	Normal-No Interactions
249	cyclo(L-phe-L-pro)	Dipeptide	Peptide	0.0494255	0.720361	0.720361	Normal-No Interactions
418	N-formylmethionine	Methionine, Cysteine, SAM and Taurine Metabolism	Amino Acid	0.0449394	0.72049	0.72049	Normal-No Interactions
882	X - 21736	NA	NA	0.0479397	0.721482	0.721482	Normal-No Interactions
405	N-acetylisoleucine	Leucine, Isoleucine and Valine Metabolism	Amino Acid	-0.044364	0.723344	0.723344	Normal-No Interactions
181	7-methylurate	Xanthine Metabolism	Xenobiotics	0.0542756	0.72401	0.72401	Normal-No Interactions
399	N-acetylarginine	Urea cycle; Arginine and Proline Metabolism	Amino Acid	-0.0466366	0.724735	0.724735	Normal-No Interactions
141	3b-hydroxy-5-cholenoic acid	Secondary Bile Acid Metabolism	Lipid	0.0476927	0.726089	0.726089	Normal-No Interactions
188	adenosine 5'-diphosphate (ADP)	Purine Metabolism, Adenine containing	Nucleotide	0.0502379	0.726989	0.726989	Normal-No Interactions
189	adenosine 5'-diphosphoribose (ADP-ribose)	Nicotinate and Nicotinamide Metabolism	Cofactors and Vitamins	-0.050829	0.72929	0.72929	Normal-No Interactions
6	1,7-dimethylurate	Xanthine Metabolism	Xenobiotics	-0.0461527	0.730494	0.730494	Normal-No Interactions
279	ethylmalonate	Leucine, Isoleucine and Valine Metabolism	Amino Acid	0.0465529	0.731761	0.731761	Normal-No Interactions
339	indole-3-carboxylic acid	Tryptophan Metabolism	Amino Acid	-0.0470381	0.732332	0.732332	Normal-No Interactions
87	2-hydroxyhippurate (salicylurate)	Benzoate Metabolism	Xenobiotics	0.0460104	0.734453	0.734453	Normal-No Interactions
88	2-hydroxyisobutyrate	Chemical	Xenobiotics	-0.0414546	0.73671	0.73671	Normal-No Interactions
616	X - 11787	NA	NA	0.039834	0.737948	0.737948	Normal-No Interactions
300	glucose	Glycolysis, Gluconeogenesis, and Pyruvate Metabolism	Carbohydrate	0.0405647	0.738371	0.738371	Normal-No Interactions
374	maltose	Glycogen Metabolism	Carbohydrate	0.0461713	0.740906	0.740906	Normal-No Interactions
17	1-docosapentaenoylglycerophosphocholine (22:5n6)*	Lysolipid	Lipid	-0.0449088	0.741756	0.741756	Normal-No Interactions
168	5-pregnen-3b, 17-diol-20-one 3-sulfate	Steroid	Lipid	0.0479362	0.7524	0.7524	Normal-No Interactions
654	X - 12231	NA	NA	-0.0445211	0.753912	0.753912	Normal-No Interactions
322	guanidinoacetate	Creatine Metabolism	Amino Acid	-0.041213	0.754425	0.754425	Normal-No Interactions
47	1-palmitoylglycerophosphocholine (16:0)	Lysolipid	Lipid	-0.0422943	0.756046	0.756046	Normal-No Interactions
777	X - 16576	NA	NA	0.0417951	0.758195	0.758195	Normal-No Interactions
498	pyroglutamylglutamine	Dipeptide	Peptide	-0.0399176	0.758471	0.758471	Normal-No Interactions
67	17-methylstearate	Fatty Acid, Branched	Lipid	0.0412849	0.758484	0.758484	Normal-No Interactions
464	palmitoyl-oleoyl-glycerophosphocholine (1)*	Lysolipid	Lipid	-0.0411375	0.760945	0.760945	Normal-No Interactions
724	X - 13730	NA	NA	-0.050232	0.762195	0.762195	Normal-No Interactions
668	X - 12472	NA	NA	-0.0404561	0.763652	0.763652	Normal-No Interactions
698	X - 12818	NA	NA	-0.0411182	0.765692	0.765692	Normal-No Interactions
384	methyl indole-3-acetate	Food Component/Plant	Xenobiotics	0.0382829	0.766689	0.766689	Normal-No Interactions
839	X - 19561	NA	NA	0.0335734	0.766729	0.766729	Normal-No Interactions
622	X - 11850	NA	NA	0.0420499	0.768053	0.768053	Normal-No Interactions
313	glycocholate	Primary Bile Acid Metabolism	Lipid	-0.0394713	0.772153	0.772153	Normal-No Interactions
101	2-oleoylglycerophosphoethanolamine*	Lysolipid	Lipid	-0.0384151	0.775166	0.775166	Normal-No Interactions
422	N-octanoylglycine	Fatty Acid Metabolism(Acyl Glycine)	Lipid	-0.0456321	0.775745	0.775745	Normal-No Interactions
837	X - 19438	NA	NA	0.0375193	0.777648	0.777648	Normal-No Interactions
867	X - 21457	NA	NA	0.0385102	0.781347	0.781347	Normal-No Interactions
878	X - 21666	NA	NA	0.0379759	0.782271	0.782271	Normal-No Interactions
658	X - 12306	NA	NA	-0.0379202	0.786711	0.786711	Normal-No Interactions
406	N-acetylleucine	Leucine, Isoleucine and Valine Metabolism	Amino Acid	0.0339535	0.788628	0.788628	Normal-No Interactions
414	N-acetyltryptophan	Tryptophan Metabolism	Amino Acid	-0.0337125	0.790443	0.790443	Normal-No Interactions
564	urea	Urea cycle; Arginine and Proline Metabolism	Amino Acid	0.0343705	0.791773	0.791773	Normal-No Interactions
451	orotate	Pyrimidine Metabolism, Orotate containing	Nucleotide	-0.0358588	0.793723	0.793723	Normal-No Interactions
607	X - 11522	NA	NA	-0.0350763	0.795868	0.795868	Normal-No Interactions
423	N-oleoyltaurine	Endocannabinoid	Lipid	-0.0350758	0.796601	0.796601	Normal-No Interactions
803	X - 17347	NA	NA	0.0415748	0.796603	0.796603	Normal-No Interactions
529	succinimide	Chemical	Xenobiotics	-0.0344045	0.797886	0.797886	Normal-No Interactions
736	X - 14196	NA	NA	-0.0361907	0.799386	0.799386	Normal-No Interactions
215	benzoate	Benzoate Metabolism	Xenobiotics	0.0343387	0.803524	0.803524	Normal-No Interactions
214	azelate (nonanedioate)	Fatty Acid, Dicarboxylate	Lipid	0.0338471	0.804907	0.804907	Normal-No Interactions
847	X - 21295	NA	NA	-0.0335004	0.80492	0.80492	Normal-No Interactions
179	7-alpha-hydroxy-3-oxo-4-cholestenoate (7-Hoca)	Sterol	Lipid	0.0319099	0.808441	0.808441	Normal-No Interactions
89	2-hydroxyoctanoate	Fatty Acid, Monohydroxy	Lipid	-0.0321397	0.808643	0.808643	Normal-No Interactions
428	N1-methyladenosine	Purine Metabolism, Adenine containing	Nucleotide	0.0295752	0.810597	0.810597	Normal-No Interactions
478	phenylcarnitine*	Chemical	Xenobiotics	0.0286619	0.814719	0.814719	Normal-No Interactions
15	1-docosahexaenoylglycerophosphoethanolamine*	Lysolipid	Lipid	-0.0312209	0.818586	0.818586	Normal-No Interactions
860	X - 21383	NA	NA	0.0303902	0.821716	0.821716	Normal-No Interactions
16	1-docosapentaenoylglycerophosphocholine (22:5n3)*	Lysolipid	Lipid	0.0306388	0.822718	0.822718	Normal-No Interactions
391	myristoyl sphingomyelin*	Sphingolipid Metabolism	Lipid	-0.0278976	0.823754	0.823754	Normal-No Interactions
716	X - 13507	NA	NA	0.0311131	0.826102	0.826102	Normal-No Interactions
836	X - 19141	NA	NA	0.0278221	0.831409	0.831409	Normal-No Interactions
627	X - 11945	NA	NA	-0.0258013	0.832535	0.832535	Normal-No Interactions
823	X - 18241	NA	NA	-0.0288815	0.833873	0.833873	Normal-No Interactions
677	X - 12701	NA	NA	0.030419	0.834483	0.834483	Normal-No Interactions
38	1-oleoylglycerophosphoethanolamine	Lysolipid	Lipid	0.0283149	0.834602	0.834602	Normal-No Interactions
216	beta-alanine	Pyrimidine Metabolism, Uracil containing	Nucleotide	-0.0273941	0.836457	0.836457	Normal-No Interactions
209	arginine	Urea cycle; Arginine and Proline Metabolism	Amino Acid	0.0272171	0.837174	0.837174	Normal-No Interactions
29	1-margaroylglycerophosphoethanolamine*	Lysolipid	Lipid	0.0281881	0.83921	0.83921	Normal-No Interactions
100	2-myristoylglycerophosphocholine*	Lysolipid	Lipid	-0.027311	0.841229	0.841229	Normal-No Interactions
744	X - 14427	NA	NA	0.0261571	0.841544	0.841544	Normal-No Interactions
612	X - 11564	NA	NA	0.0212185	0.842611	0.842611	Normal-No Interactions
20	1-eicosatrienoylglycerophosphocholine (20:3)*	Lysolipid	Lipid	0.0267041	0.843981	0.843981	Normal-No Interactions
68	2,3-dihydroxyisovalerate	Food Component/Plant	Xenobiotics	-0.0260047	0.848833	0.848833	Normal-No Interactions
463	palmitoyl-linoleoyl-glycerophosphocholine (2)*	Lysolipid	Lipid	0.0245993	0.848866	0.848866	Normal-No Interactions
223	butyrylglycine	Fatty Acid Metabolism (also BCAA Metabolism)	Lipid	-0.0263698	0.850339	0.850339	Normal-No Interactions
115	3-carboxy-4-methyl-5-propyl-2-furanpropanoate (CMPF)	Fatty Acid, Dicarboxylate	Lipid	0.0248857	0.852339	0.852339	Normal-No Interactions
287	gamma-CEHC glucuronide*	Tocopherol Metabolism	Cofactors and Vitamins	-0.0264427	0.852508	0.852508	Normal-No Interactions
912	X - 22415	NA	NA	-0.0255155	0.853362	0.853362	Normal-No Interactions
711	X - 12906	NA	NA	0.023673	0.856903	0.856903	Normal-No Interactions
570	valylglycine	Dipeptide	Peptide	-0.0262203	0.856929	0.856929	Normal-No Interactions
19	1-eicosapentaenoylglycerophosphoethanolamine*	Lysolipid	Lipid	-0.0256297	0.856952	0.856952	Normal-No Interactions
55	1-stearoylglycerophosphoglycerol	Lysolipid	Lipid	-0.0249599	0.857455	0.857455	Normal-No Interactions
892	X - 21792	NA	NA	-0.0247616	0.857706	0.857706	Normal-No Interactions
819	X - 17685	NA	NA	0.0257352	0.859401	0.859401	Normal-No Interactions
314	glycocholenate sulfate*	Secondary Bile Acid Metabolism	Lipid	-0.0240542	0.859593	0.859593	Normal-No Interactions
848	X - 21310	NA	NA	-0.0234624	0.863928	0.863928	Normal-No Interactions
642	X - 12108	NA	NA	-0.0265668	0.867161	0.867161	Normal-No Interactions
7	1-arachidonoylglycerophosphocholine (20:4n6)*	Lysolipid	Lipid	0.0227571	0.867352	0.867352	Normal-No Interactions
163	5-hydroxyhexanoate	Fatty Acid, Monohydroxy	Lipid	0.0223171	0.867409	0.867409	Normal-No Interactions
623	X - 11852	NA	NA	-0.0231877	0.867878	0.867878	Normal-No Interactions
460	palmitoyl-arachidonoyl-glycerophosphocholine (1)*	Lysolipid	Lipid	0.0214777	0.869307	0.869307	Normal-No Interactions
629	X - 12013	NA	NA	-0.023794	0.87147	0.87147	Normal-No Interactions
484	piperine	Food Component/Plant	Xenobiotics	0.0215456	0.872947	0.872947	Normal-No Interactions
25	1-linoleoylglycerophosphocholine (18:2n6)	Lysolipid	Lipid	0.0214847	0.873717	0.873717	Normal-No Interactions
521	stearoyl-arachidonoyl-glycerophosphocholine (1)*	Lysolipid	Lipid	0.0204812	0.875509	0.875509	Normal-No Interactions
288	gamma-glutamylalanine	Gamma-glutamyl Amino Acid	Peptide	0.0192354	0.878679	0.878679	Normal-No Interactions
755	X - 15375	NA	NA	0.0204277	0.879453	0.879453	Normal-No Interactions
576	xanthurenate	Tryptophan Metabolism	Amino Acid	-0.0218516	0.884196	0.884196	Normal-No Interactions
187	adenosine 3',5'-cyclic monophosphate (cAMP)	Purine Metabolism, Adenine containing	Nucleotide	0.0193722	0.884722	0.884722	Normal-No Interactions
383	methyl glucopyranoside (alpha + beta)	Food Component/Plant	Xenobiotics	-0.0196427	0.884772	0.884772	Normal-No Interactions
663	X - 12411	NA	NA	-0.0173424	0.890836	0.890836	Normal-No Interactions
356	isovalerylglycine	Leucine, Isoleucine and Valine Metabolism	Amino Acid	0.0188988	0.891185	0.891185	Normal-No Interactions
95	2-linoleoylglycerophosphocholine*	Lysolipid	Lipid	0.017774	0.894039	0.894039	Normal-No Interactions
609	X - 11530	NA	NA	-0.0178809	0.895325	0.895325	Normal-No Interactions
686	X - 12730	NA	NA	0.0198029	0.898455	0.898455	Normal-No Interactions
13	1-dihomo-linoleoylglycerophosphocholine (20:2n6)*	Lysolipid	Lipid	0.0167899	0.902089	0.902089	Normal-No Interactions
842	X - 20598	NA	NA	-0.0212041	0.903249	0.903249	Normal-No Interactions
461	palmitoyl-arachidonoyl-glycerophosphocholine (2)*	Lysolipid	Lipid	-0.0158195	0.903777	0.903777	Normal-No Interactions
161	5-acetylamino-6-formylamino-3-methyluracil	Xanthine Metabolism	Xenobiotics	-0.0182569	0.909157	0.909157	Normal-No Interactions
562	uracil	Pyrimidine Metabolism, Uracil containing	Nucleotide	-0.015603	0.909527	0.909527	Normal-No Interactions
827	X - 18838	NA	NA	-0.0172873	0.912082	0.912082	Normal-No Interactions
510	serotonin (5HT)	Tryptophan Metabolism	Amino Acid	0.0154232	0.912868	0.912868	Normal-No Interactions
556	trigonelline (N'-methylnicotinate)	Nicotinate and Nicotinamide Metabolism	Cofactors and Vitamins	0.0141022	0.914007	0.914007	Normal-No Interactions
232	chiro-inositol	Inositol Metabolism	Lipid	0.0180919	0.914771	0.914771	Normal-No Interactions
402	N-acetylglutamate	Glutamate Metabolism	Amino Acid	-0.0150282	0.915319	0.915319	Normal-No Interactions
807	X - 17354	NA	NA	-0.0159772	0.918186	0.918186	Normal-No Interactions
495	pseudouridine	Pyrimidine Metabolism, Uracil containing	Nucleotide	-0.0128819	0.918316	0.918316	Normal-No Interactions
260	dihydroferulic acid	Food Component/Plant	Xenobiotics	-0.0145543	0.91871	0.91871	Normal-No Interactions
725	X - 13737	NA	NA	0.0124682	0.920533	0.920533	Normal-No Interactions
914	X - 22509	NA	NA	-0.0148296	0.921696	0.921696	Normal-No Interactions
680	X - 12708	NA	NA	0.0130443	0.923359	0.923359	Normal-No Interactions
594	X - 11381	NA	NA	-0.0123163	0.923984	0.923984	Normal-No Interactions
802	X - 17346	NA	NA	0.0129806	0.924274	0.924274	Normal-No Interactions
253	cytidine	Pyrimidine Metabolism, Cytidine containing	Nucleotide	0.0126576	0.924824	0.924824	Normal-No Interactions
630	X - 12014	NA	NA	0.0127824	0.92493	0.92493	Normal-No Interactions
676	X - 12700	NA	NA	-0.0125717	0.925282	0.925282	Normal-No Interactions
893	X - 21796	NA	NA	0.0123374	0.92666	0.92666	Normal-No Interactions
217	beta-hydroxyisovalerate	Leucine, Isoleucine and Valine Metabolism	Amino Acid	-0.0121265	0.928412	0.928412	Normal-No Interactions
261	dimethyl sulfone	Chemical	Xenobiotics	-0.0114876	0.929264	0.929264	Normal-No Interactions
358	kynurenine	Tryptophan Metabolism	Amino Acid	-0.0110142	0.931477	0.931477	Normal-No Interactions
595	X - 11429	NA	NA	-0.0111433	0.931744	0.931744	Normal-No Interactions
371	linoleoylcarnitine*	Fatty Acid Metabolism(Acyl Carnitine)	Lipid	-0.0113742	0.934125	0.934125	Normal-No Interactions
604	X - 11485	NA	NA	0.011055	0.93634	0.93634	Normal-No Interactions
222	butyrylcarnitine	Fatty Acid Metabolism (also BCAA Metabolism)	Lipid	-0.0100908	0.939883	0.939883	Normal-No Interactions
94	2-linoleoylglycerol (2-monolinolein)	Monoacylglycerol	Lipid	-0.0109966	0.940064	0.940064	Normal-No Interactions
376	mannitol	Fructose, Mannose and Galactose Metabolism	Carbohydrate	0.00987788	0.941598	0.941598	Normal-No Interactions
818	X - 17682	NA	NA	0.010458	0.943056	0.943056	Normal-No Interactions
708	X - 12851	NA	NA	-0.0102853	0.944419	0.944419	Normal-No Interactions
809	X - 17367	NA	NA	-0.00933248	0.945415	0.945415	Normal-No Interactions
757	X - 15461	NA	NA	0.00894743	0.945444	0.945444	Normal-No Interactions
619	X - 11843	NA	NA	-0.00954078	0.946792	0.946792	Normal-No Interactions
651	X - 12221	NA	NA	-0.00998983	0.949542	0.949542	Normal-No Interactions
380	methionine sulfone	Methionine, Cysteine, SAM and Taurine Metabolism	Amino Acid	0.00759404	0.950824	0.950824	Normal-No Interactions
286	gamma-CEHC	Tocopherol Metabolism	Cofactors and Vitamins	0.00794178	0.952374	0.952374	Normal-No Interactions
385	methylphosphate	Purine and Pyrimidine Metabolism	Nucleotide	-0.00830964	0.952488	0.952488	Normal-No Interactions
351	isoleucylglycine	Dipeptide	Peptide	0.00798952	0.952646	0.952646	Normal-No Interactions
605	X - 11491	NA	NA	0.0078235	0.953257	0.953257	Normal-No Interactions
462	palmitoyl-linoleoyl-glycerophosphocholine (1)*	Lysolipid	Lipid	0.00735406	0.955464	0.955464	Normal-No Interactions
574	xanthine	Purine Metabolism, (Hypo)Xanthine/Inosine containing	Nucleotide	-0.0065929	0.961119	0.961119	Normal-No Interactions
830	X - 18899	NA	NA	-0.00622935	0.96192	0.96192	Normal-No Interactions
403	N-acetylglycine	Glycine, Serine and Threonine Metabolism	Amino Acid	0.00627665	0.962549	0.962549	Normal-No Interactions
701	X - 12830	NA	NA	-0.00821597	0.963458	0.963458	Normal-No Interactions
828	X - 18887	NA	NA	-0.00625364	0.963503	0.963503	Normal-No Interactions
696	X - 12812	NA	NA	0.006242	0.965282	0.965282	Normal-No Interactions
225	caffeine	Xanthine Metabolism	Xenobiotics	-0.00591919	0.965305	0.965305	Normal-No Interactions
319	glycoursodeoxycholate	Secondary Bile Acid Metabolism	Lipid	0.00587074	0.965337	0.965337	Normal-No Interactions
522	stearoyl-arachidonoyl-glycerophosphocholine (2)*	Lysolipid	Lipid	0.00510556	0.968926	0.968926	Normal-No Interactions
312	glycochenodeoxycholate	Primary Bile Acid Metabolism	Lipid	0.00500606	0.970252	0.970252	Normal-No Interactions
289	gamma-glutamylglutamate	Gamma-glutamyl Amino Acid	Peptide	-0.00451674	0.972214	0.972214	Normal-No Interactions
726	X - 13835	NA	NA	-0.00468215	0.972515	0.972515	Normal-No Interactions
667	X - 12462	NA	NA	-0.00440639	0.974293	0.974293	Normal-No Interactions
758	X - 15472	NA	NA	-0.00377808	0.975693	0.975693	Normal-No Interactions
118	3-hydroxy-3-methylglutarate	Mevalonate Metabolism	Lipid	0.0037747	0.976672	0.976672	Normal-No Interactions
610	X - 11538	NA	NA	-0.00395297	0.977043	0.977043	Normal-No Interactions
583	X - 07765	NA	NA	-0.00375014	0.977079	0.977079	Normal-No Interactions
198	alpha-hydroxyisovalerate	Leucine, Isoleucine and Valine Metabolism	Amino Acid	-0.00360121	0.978139	0.978139	Normal-No Interactions
31	1-methylimidazoleacetate	Histidine Metabolism	Amino Acid	0.00344108	0.979628	0.979628	Normal-No Interactions
838	X - 19455	NA	NA	-0.0034543	0.980386	0.980386	Normal-No Interactions
37	1-oleoylglycerophosphocholine (18:1)	Lysolipid	Lipid	0.00322361	0.981118	0.981118	Normal-No Interactions
10	1-arachidonoylglyercophosphate	Lysolipid	Lipid	0.0031504	0.981707	0.981707	Normal-No Interactions
83	2-hydroxy-3-methylvalerate	Leucine, Isoleucine and Valine Metabolism	Amino Acid	-0.00256991	0.983747	0.983747	Normal-No Interactions
633	X - 12026	NA	NA	0.0026276	0.98396	0.98396	Normal-No Interactions
424	N-palmitoyl glycine	Fatty Acid Metabolism(Acyl Glycine)	Lipid	0.00249118	0.985232	0.985232	Normal-No Interactions
410	N-acetylputrescine	Polyamine Metabolism	Amino Acid	0.000718769	0.995603	0.995603	Normal-No Interactions
415	N-acetyltyrosine	Phenylalanine and Tyrosine Metabolism	Amino Acid	-0.000241306	0.998495	0.998495	Normal-No Interactions
397	N-acetylalanine	Alanine and Aspartate Metabolism	Amino Acid	-0.000196455	0.998801	0.998801	Normal-No Interactions
234	cholesterol	Sterol	Lipid	-0.000120548	0.999296	0.999296	Normal-No Interactions
871	X - 21583	NA	NA	-9.58869e-05	0.999423	0.999423	Normal-No Interactions
