# Supplementary material for: Large Scale Metabolic Profiling identifies Novel Steroids linked to Rheumatoid Arthritis
Source: Sci Rep. 2017 Aug 22;7:9137. doi: 10.1038/s41598-017-05439-1 (PMC5567269; doi:10.1038/s41598-017-05439-1)
Supplement: Supplementary file 3 — Supplemental Table 2 [file 41598_2017_5439_MOESM3_ESM.xls]

## Sheet: legend
Supplemental table 2: Output from OPLS-DA analysis using 96 metabolites and covariates
column	description
Var ID (Primary)	Variable Name (metabolite or covariate or components)
0.712932 * M1.pq[1]	value of weighted loading vector pq
0.761938 * M1.poso[1]	values of weighted loading vector poso

## Sheet: OPLSDA-output
Var ID (Primary)	0.712932 * M1.pq[1]	0.761938 * M1.poso[1]
$M1.DA(1)	0.480789	2.45072e-09
dehydroisoandrosterone.sulfate..DHEA.S.	0.209792	-0.0988088
X...11444	0.195175	-0.0767383
X3.methyl.2.oxovalerate	0.161138	-0.08469
X21.hydroxypregnenolone.disulfate	0.149304	-0.138313
X...21470	0.148935	-0.138702
shisha(1)	0.136332	-0.0350401
X16a.hydroxy.DHEA.3.sulfate	0.124915	-0.144217
X5alpha.androstan.3beta.17beta.diol.monosulfate..2.	0.119858	-0.140058
X...10458	0.111709	-0.0144799
X2.aminoadipate	0.104877	-0.0532983
tryptophan	0.0978898	-0.0579858
adenosine	0.0953531	-0.0204861
glycerophosphoethanolamine	0.0949429	-0.0139114
X3.methyl.2.oxobutyrate	0.094835	-0.122414
adenosine.5..monophosphate..AMP.	0.0883934	-0.0975578
inosine	0.0836115	-0.0732303
X3.hydroxyoctanoate	0.0834003	-0.123143
X1.stearoylplasmenylethanolamine.	0.0829169	-0.103613
iminodiacetate..IDA.	0.0796549	-0.0801525
X...18779	0.0792128	-0.0897219
X...12847	0.0747415	-0.0501726
pyridoxate	0.0745716	0.0056962
asparagine	0.0742966	0.0428426
X...15484	0.0737094	-0.0432516
X...14374	0.0733171	-0.087444
X...15382	0.0719623	-0.0349904
X...14465	0.0709234	-0.09009
X...16124	0.0679432	0.0443268
X3.7.dimethylurate	0.066659	-0.0597663
X...15136	0.0658196	-0.0295957
cyclo.gly.pro.	0.063792	-0.0559129
X...18249	0.0637153	-0.0963239
X...18914	0.0618981	-0.0869889
asparagylleucine	0.0617619	-0.144586
creatinine	0.0598673	-0.0692096
leucylleucine	0.0579954	-0.211473
X...21892	0.0558632	-0.134784
leucylglutamate	0.0539338	-0.229716
X3.hydroxyisobutyrate	0.0499538	-0.0921624
alanine	0.0444841	-0.104717
allo.isoleucine	0.044182	-0.105504
X2.hydroxypalmitate	0.0440992	-0.104812
hexanoylcarnitine	0.0426406	-0.0882647
serylleucine	0.0422247	-0.211752
X...12015	0.0420054	-0.0514708
X...12849	0.0415235	-0.100306
X...16397	0.040549	-0.203071
X...11437	0.039326	-0.0341733
X10.undecenoate..11.1n1.	0.0389004	-0.114459
X...16580	0.0353359	-0.166993
X...11849	0.0352099	-0.0160393
X5.oxoproline	0.0351137	-0.103902
N.delta.acetylornithine	0.0349078	-0.0229221
dihomo.linolenate..20.3n3.or.n6.	0.0328652	-0.0841265
diabetes(0)	0.0279685	0.0549192
flavin.adenine.dinucleotide..FAD.	0.022998	-0.144452
maltotriose	0.0200779	-0.127626
X4.acetamidobutanoate	0.0155386	-0.0348026
leucylglycine	0.0134374	-0.241958
taurine	0.0101717	-0.227902
gluconate	0.00697999	0.00442096
indolebutyrate	0.00440844	0.0199371
X...14095	0.00284	-0.205825
X...21453	-0.000177911	-0.110393
X2.margaroylglycerophosphocholine.	-0.00560068	-0.0644411
methionylalanine	-0.00985199	-0.157572
X2.docosapentaenoylglycerophosphocholine..22.5n3..	-0.0125915	-0.050637
X...12688	-0.0158293	0.0729387
erythritol	-0.017024	-0.0839508
X...12798	-0.0202889	-0.0489356
X4.guanidinobutanoate	-0.0211821	0.0074646
X...13727	-0.02135	0.00536497
X1.methylxanthine	-0.0223878	-0.104459
trans.urocanate	-0.0225183	-0.0565839
propionylglycine	-0.0232346	0.0719123
N6.acetyllysine	-0.0248501	-0.163081
acisoga	-0.0255945	-0.0186426
hypotaurine	-0.026405	-0.119252
diabetes(1)	-0.0279685	-0.0549192
X...17686	-0.0322279	-0.00702137
lactate	-0.0333154	-0.14625
X...21286	-0.0463082	0.0501042
X...21328	-0.0541363	-0.0480725
N6.methyladenosine	-0.0556218	-0.0119058
gamma.glutamylphenylalanine	-0.0577577	-0.120149
X1.palmitoylglycerophosphoglycerol.	-0.0619134	-0.0961006
orotidine	-0.0655037	0.00224311
X...12705	-0.0655535	0.0351868
adenine	-0.0655832	0.0428328
X...18901	-0.0728102	0.0618038
arabinose	-0.0810978	-0.0618594
X...16940	-0.0823031	-0.0893579
palmitoyl.palmitoyl.glycerophosphocholine..2..	-0.0849869	0.0448482
X2.palmitoleoylglycerophosphocholine.	-0.0868992	-0.0672982
myristoleoyl.sphingomyelin.	-0.102951	0.0741886
N.acetyltaurine	-0.107856	-0.140965
X...12718	-0.125594	0.0365948
shisha(0)	-0.136332	0.0350401
$M1.DA(2)	-0.480789	-2.45072e-09
