# Supplementary material for: Large Scale Metabolic Profiling identifies Novel Steroids linked to Rheumatoid Arthritis
Source: Sci Rep. 2017 Aug 22;7:9137. doi: 10.1038/s41598-017-05439-1 (PMC5567269; doi:10.1038/s41598-017-05439-1)
Supplement: Supplementary file 4 — Supplemental Table 3 [file 41598_2017_5439_MOESM4_ESM.xls]

## Sheet: legend
Supplemental Table 3: SIMCA OPLS-DA output using all features (metabolites and covariates)
column	description
Var ID (Primary)	Variable (metabolite or covariate)
M1.p[1]	values for loading vector p
M1.p(corr)[1]	values for loading vector p(corr)

## Sheet: OPLS-DA_output
Var ID (Primary)	M1.p[1]	M1.p(corr)[1]
dehydroisoandrosterone sulfate (DHEA-S)	0.140965	0.795577
androsterone sulfate	0.13629	0.768905
pregn steroid monosulfate*	0.134245	0.757826
epiandrosterone sulfate	0.134921	0.744781
4-androsten-3beta,17beta-diol monosulfate (1)	0.134043	0.742827
4-androsten-3alpha,17alpha-diol monosulfate (3)	0.130444	0.720661
21-hydroxypregnenolone disulfate	0.128825	0.710505
4-androsten-3beta,17beta-diol disulfate (2)	0.125153	0.693885
X - 22379	0.126801	0.671004
pregnenolone sulfate	0.121566	0.667451
4-androsten-3alpha,17alpha-diol monosulfate (2)	0.130216	0.661779
4-androsten-3beta,17beta-diol disulfate (1)	0.113773	0.642172
X - 21364	0.117212	0.639931
X - 11440	0.112656	0.636292
pregnen-diol disulfate*	0.112227	0.633925
4-androsten-3beta,17beta-diol monosulfate (2)	0.116561	0.627645
5alpha-androstan-3beta,17beta-diol disulfate	0.108101	0.607798
etiocholanolone glucuronide	0.111643	0.596696
5alpha-androstan-3alpha,17beta-diol monosulfate (1)	0.105178	0.575631
X - 21410	0.100919	0.568052
X - 21470	0.102941	0.562908
X - 21441	0.103599	0.558168
5alpha-androstan-3beta,17beta-diol monosulfate (2)	0.106197	0.539919
16a-hydroxy DHEA 3-sulfate	0.0938906	0.531281
cortisone	0.101021	0.528586
5alpha-androstan-3alpha,17alpha-diol monosulfate	0.100314	0.519094
X - 12844	0.0914693	0.515559
X - 18921	0.0866153	0.489412
cortisol	0.0868571	0.485456
X - 21319	0.0849739	0.48047
5alpha-pregnan-3beta,20alpha-diol monosulfate (2)	0.0841314	0.470057
X - 11470	0.0894356	0.469511
X - 21285	0.0878966	0.451444
X - 11444	0.083795	0.449472
5alpha-pregnan-3beta,20beta-diol monosulfate (1)	0.0757629	0.42824
5alpha-androstan-3beta,17alpha-diol disulfate	0.077418	0.403495
X - 17359	0.0766056	0.400882
X - 16944	0.0702518	0.398087
5-pregnen-3b, 17-diol-20-one 3-sulfate	0.0801061	0.391971
5alpha-pregnan-3beta,20alpha-diol disulfate	0.0682651	0.384317
X - 22764	0.0661481	0.374192
pregnanediol-3-glucuronide	0.068213	0.372094
glycerophosphorylcholine (GPC)	0.0648081	0.366006
decanoylcarnitine	0.0610791	0.346081
X - 17340	0.0668142	0.344271
X - 12846	0.0642672	0.341521
nicotinamide	0.0594116	0.33647
X - 21343	0.0588192	0.332703
4-methyl-2-oxopentanoate	0.0584546	0.329897
choline phosphate	0.0591082	0.329824
linolenate [alpha or gamma; (18:3n3 or 6)]	0.0574376	0.32489
X - 15492	0.0618159	0.323152
arachidate (20:0)	0.0565929	0.322878
X - 11478	0.05658	0.318801
3-methyl-2-oxovalerate	0.0558042	0.315344
andro steroid monosulfate (1)*	0.0601922	0.315289
X - 21851	0.0614831	0.312989
3-hydroxylaurate	0.0548242	0.310698
X - 11261	0.0540028	0.305592
X - 21353	0.0536773	0.303897
X - 11521	0.0533985	0.303013
X - 12442	0.0530542	0.300235
octanoylcarnitine	0.0531168	0.299992
10-undecenoate (11:1n1)	0.0527998	0.298487
stearate (18:0)	0.0524912	0.297158
phosphoethanolamine	0.0521066	0.294683
X - 14374	0.0515384	0.291176
linoleate (18:2n6)	0.0512481	0.29014
X - 11372	0.0501966	0.284096
cis-4-decenoyl carnitine	0.0501072	0.283659
leucylglutamate	0.0508081	0.282476
iminodiacetate (IDA)	0.0497399	0.282275
N-acetylcarnosine	0.0489823	0.277666
adenosine	0.0483604	0.27295
5alpha-pregnan-3(alpha or beta),20beta-diol disulfate	0.050486	0.269426
isoleucylalanine	0.046105	0.260744
docosapentaenoate (n3 DPA; 22:5n3)	0.0458043	0.259522
X - 22519	0.0457322	0.258982
X - 18899	0.0458372	0.258275
leucylleucine	0.0454326	0.257599
isoleucylvaline	0.0458183	0.254374
13-methylmyristic acid	0.0442543	0.251115
X - 12450	0.043924	0.248617
palmitate (16:0)	0.0433857	0.245823
tryptophylleucine	0.0436498	0.245689
3-hydroxyoctanoate	0.04329	0.245252
valylleucine	0.0433418	0.244946
1-oleoylplasmenylethanolamine*	0.0426151	0.24022
inosine	0.0425829	0.240052
stearidonate (18:4n3)	0.0423473	0.239661
3-hydroxydecanoate	0.0418246	0.237879
laurylcarnitine	0.0415925	0.237816
1-palmitoylplasmenylethanolamine*	0.0417879	0.236229
X - 07765	0.0418696	0.236082
taurine	0.0415405	0.234088
histidine	0.0408047	0.230842
tryptophylphenylalanine	0.0421191	0.229809
dihomo-linoleate (20:2n6)	0.0402885	0.228326
eicosenoate (20:1n9 or 11)	0.0400276	0.227001
adenosine 5'-diphosphoribose (ADP-ribose)	0.0423701	0.22482
X - 21312	0.0396334	0.223219
1-docosahexaenoylglycerophosphocholine (22:6n3)*	0.0396913	0.223092
eicosanodioate	0.039269	0.223087
5-dodecenoate (12:1n7)	0.0391718	0.22182
X - 18779	0.0389313	0.220975
docosahexaenoate (DHA; 22:6n3)	0.0387805	0.219506
margarate (17:0)	0.038685	0.21906
oleate (18:1n9)	0.0383503	0.217597
X - 14465	0.0382017	0.216427
shisha2(1)	0.0381716	0.215507
corticosterone	0.0383378	0.213374
3,7-dimethylurate	0.0379417	0.212008
1-linoleoylglycerophosphocholine (18:2n6)	0.0373996	0.211891
X - 21849	0.0371162	0.209593
X - 21607	0.0369702	0.20861
palmitoyl ethanolamide	0.0367793	0.208006
3-methyl-2-oxobutyrate	0.0365745	0.207165
X - 11880	0.0363923	0.206158
1-stearoylplasmenylethanolamine*	0.0363988	0.205885
aspartate	0.0361273	0.204153
X - 22518	0.0355749	0.202792
X - 21383	0.0358253	0.202466
isoleucylleucine	0.0363816	0.201138
X - 13435	0.0355149	0.201009
myristate (14:0)	0.0354207	0.20092
erucate (22:1n9)	0.0350662	0.199368
gamma-CEHC	0.03511	0.19824
3-hydroxybutyrate (BHBA)	0.0343357	0.195311
1,5-anhydroglucitol (1,5-AG)	0.0344968	0.194212
ursodeoxycholate	0.0342337	0.194136
phenylalanylglutamate	0.0341844	0.192561
X - 15486	0.0341476	0.192054
N-stearoyltaurine	0.0338589	0.191598
X - 20731	0.0351202	0.190574
X - 11442	0.0335288	0.190163
myristoleoylcarnitine*	0.03337	0.189455
2-stearoylglycerophosphocholine*	0.0334181	0.189049
serylleucine	0.0331184	0.187664
octadecanedioate	0.0332465	0.187454
caprylate (8:0)	0.0331413	0.187006
valylglycine	0.0343158	0.186495
X - 18922	0.0330059	0.186041
asparagylleucine	0.0346825	0.185522
3b-hydroxy-5-cholenoic acid	0.0327796	0.185082
X - 21755	0.0325075	0.183301
X - 17138	0.0324948	0.182951
X - 11299	0.0330605	0.181405
pentadecanoate (15:0)	0.0319587	0.181213
X - 14473	0.0321634	0.181071
adenosine 5'-monophosphate (AMP)	0.0318407	0.179819
cys-gly, oxidized	0.0313391	0.178465
eicosapentaenoate (EPA; 20:5n3)	0.03155	0.178239
guanidinoacetate	0.0322164	0.178054
X - 14291	0.0315463	0.177569
X - 11441	0.0311614	0.176805
X - 11530	0.0310519	0.17567
N-acetyl-aspartyl-glutamate (NAAG)	0.0309769	0.175213
tryptophan betaine	0.0308577	0.174063
2-hydroxydecanoate	0.0306224	0.17377
dihomo-linolenate (20:3n3 or n6)	0.0305895	0.173088
X - 18249	0.0305635	0.173084
alpha-hydroxyisocaproate	0.030328	0.172236
1-nonadecanoylglycerophosphocholine(19:0)	0.0297473	0.171208
10-nonadecenoate (19:1n9)	0.0300958	0.170725
diab(0)	0.0298608	0.168272
dodecanedioate	0.0293439	0.167987
docosadienoate (22:2n6)	0.0289659	0.164605
Gender(Male)	0.0290716	0.164219
adenosine 5'-diphosphate (ADP)	0.0296413	0.162731
hexanoylcarnitine	0.0287179	0.162583
tartronate (hydroxymalonate)	0.0286759	0.161919
X - 15666	0.0289376	0.161794
alpha-CEHC sulfate	0.0276568	0.161606
2-linoleoylglycerophosphocholine*	0.0283024	0.160203
X - 02249	0.0282906	0.159872
3-methyl catechol sulfate (1)	0.0284385	0.159727
1-palmitoylglycerophosphocholine (16:0)	0.0283154	0.15936
glycoursodeoxycholate	0.0279278	0.158233
X - 16570	0.0289542	0.156581
X - 21892	0.0273949	0.155564
theobromine	0.0275523	0.155421
leucylglycine	0.0277068	0.155283
1-arachidoylglycerophosphocholine (20:0)	0.0276689	0.154641
X - 16576	0.0269925	0.153081
allo-isoleucine	0.0270022	0.152419
glycerol 3-phosphate (G3P)	0.0269575	0.151729
caprate (10:0)	0.0267	0.151704
X - 11677	0.0287895	0.151486
leucylthreonine	0.0296418	0.151109
1-dihomo-linoleoylglycerophosphocholine (20:2n6)*	0.0267502	0.150649
X - 21737	0.0257509	0.149215
cis-vaccenate (18:1n7)	0.0261597	0.149075
X - 21448	0.0262231	0.148731
biliverdin	0.0262389	0.14868
stearoyl-linoleoyl-glycerophosphocholine (1)*	0.026235	0.148156
X - 16946	0.0260172	0.147598
sarcosine (N-Methylglycine)	0.0255288	0.145105
oxalate (ethanedioate)	0.025651	0.144812
uridine	0.025381	0.143476
1-stearoylglycerophosphocholine (18:0)	0.0252742	0.143319
ergothioneine	0.0254552	0.141436
glycylleucine	0.0245756	0.139644
serine	0.0244946	0.138986
N-linoleoylglycine	0.0245368	0.13763
X - 02269	0.0244186	0.137134
X - 11522	0.0242307	0.137101
13-HODE + 9-HODE	0.0241903	0.137077
1-docosapentaenoylglycerophosphocholine (22:5n3)*	0.0240558	0.136216
X - 12063	0.0237935	0.133883
X - 14095	0.0235177	0.133657
X - 16397	0.02357	0.133295
oleic ethanolamide	0.0234372	0.133158
glycerophosphoethanolamine	0.0234006	0.132724
1-oleoylglycerophosphocholine (18:1)	0.0233187	0.131294
X - 14302	0.0229703	0.130661
myristoleate (14:1n5)	0.0229335	0.13018
isoleucylglycine	0.0228231	0.129608
lathosterol	0.0227723	0.129561
2-hydroxypalmitate	0.0227939	0.128832
1-linoleoylglycerophosphoethanolamine*	0.0227062	0.128703
palmitoyl-linoleoyl-glycerophosphocholine (2)*	0.0226232	0.128223
caproate (6:0)	0.0226527	0.127661
X - 11540	0.0222896	0.126617
arachidonate (20:4n6)	0.0220196	0.123979
X - 11485	0.021792	0.12358
X - 18914	0.0217275	0.123062
2-hydroxyoctanoate	0.0213588	0.120677
phosphate	0.0213252	0.12039
phenylalanylphenylalanine	0.0211684	0.120189
1-eicosenoylglycerophosphocholine (20:1n9)*	0.0211232	0.11991
2-palmitoylglycerophosphocholine*	0.0207298	0.117368
X - 20587	0.0204137	0.117138
3-methylglutarylcarnitine (1)	0.0204727	0.115732
hexadecanedioate	0.0201749	0.114934
serotonin (5HT)	0.0209586	0.114903
betaine	0.0205672	0.114756
kynurenate	0.0201486	0.1146
15-methylpalmitate (isobar with 2-methylpalmitate)	0.020157	0.114406
2-stearoylglycerophosphoethanolamine*	0.0203861	0.114174
X - 19438	0.0199338	0.112851
docosatrienoate (22:3n3)	0.0198048	0.112636
1-docosapentaenoylglycerophosphocholine (22:5n6)*	0.0198694	0.112318
1-linoleoylglycerophosphoinositol*	0.0198742	0.111961
X - 21339	0.0196623	0.11144
threonate	0.0195316	0.110306
2-aminooctanoate	0.0194943	0.110273
X - 21411	0.0193281	0.108746
7-methylxanthine	0.0191554	0.108287
docosapentaenoate (n6 DPA; 22:5n6)	0.0189184	0.107398
X - 21442	0.0193453	0.106879
valylphenylalanine	0.0203968	0.106577
glutarylcarnitine (C5)	0.0185458	0.106005
smoking(1)	0.0187162	0.105605
beta-hydroxyisovaleroylcarnitine	0.0186003	0.105229
X - 11452	0.0181783	0.105184
X - 16071	0.0186407	0.105162
valylalanine	0.0202463	0.104852
X - 21666	0.0183469	0.102659
1-eicosapentaenoylglycerophosphocholine (20:5n3)*	0.0182002	0.102617
X - 14662	0.0170845	0.102422
sphingosine	0.0179384	0.10148
phenylalanylaspartate	0.0178463	0.101017
isoleucylaspartate	0.0180982	0.100436
X - 13728	0.0177676	0.1002
threonine	0.0175049	0.0998354
tryptophan	0.0177196	0.0995876
X - 12849	0.0170636	0.0980473
X - 11632	0.0172678	0.0976589
cysteine	0.0172199	0.0973852
cholate	0.0172967	0.0967257
X - 11437	0.0170413	0.0965381
alpha-ketobutyrate	0.0168666	0.0958766
1-linolenoylglycerophosphocholine (18:3n3)*	0.0169523	0.0956657
N-palmitoyl glycine	0.0167836	0.0953587
1-arachidonoylglycerophosphoinositol*	0.0168978	0.0951485
X - 21796	0.0163221	0.0925885
quinate	0.0165373	0.0922626
adrenate (22:4n6)	0.0162125	0.0921691
palmitoyl-linoleoyl-glycerophosphocholine (1)*	0.0162022	0.0915816
2-hydroxystearate	0.0161922	0.0912666
hexanoylglycine	0.0162081	0.0912571
10-heptadecenoate (17:1n7)	0.0160033	0.0909732
X - 21739	0.0160909	0.0903
methionine	0.0157805	0.0898917
palmitoleate (16:1n7)	0.0153699	0.0873863
linoleoylcarnitine*	0.0149588	0.0847366
X - 12730	0.0147173	0.0847088
leucine	0.0149721	0.0840806
1-arachidonoylglycerophosphocholine (20:4n6)*	0.0148964	0.0836611
sebacate (decanedioate)	0.0149015	0.0836046
2-arachidonoylglycerophosphoinositol*	0.0144056	0.0833449
phenylalanylleucine	0.0147989	0.0830583
stearoyl-linoleoyl-glycerophosphocholine (2)*	0.0146927	0.0827868
1,2-propanediol	0.0143711	0.0822979
2-oleoylglycerophosphoethanolamine*	0.0146403	0.0820536
glycocholenate sulfate*	0.0144218	0.0819163
azelate (nonanedioate)	0.0144181	0.0815182
X - 13891	0.01422	0.0809601
alpha-tocopherol	0.0142133	0.0805984
X - 17299	0.0142502	0.0803931
X - 21583	0.0142483	0.0801903
7-methylurate	0.0140553	0.0801767
X - 14314	0.0140551	0.0800512
X - 15220	0.0142568	0.0793532
methionylalanine	0.0151796	0.0788251
X - 15678	0.0138703	0.0784776
isovalerate	0.013701	0.0777449
1-oleoylglycerophosphoethanolamine	0.0137491	0.0771887
17-methylstearate	0.0133806	0.0762386
deoxycarnitine	0.0133545	0.0757186
5-methyluridine (ribothymidine)	0.013271	0.0749566
5-oxoproline	0.0132395	0.0745315
X - 21453	0.0129998	0.0744023
1-linoleoylglycerol (1-monolinolein)	0.013147	0.0738983
tetradecanedioate	0.0127432	0.0726636
X - 10458	0.0128216	0.0721402
X - 12798	0.0127932	0.0720467
flavin adenine dinucleotide (FAD)	0.0126713	0.0718505
taurocholenate sulfate	0.0123623	0.0705808
X - 21664	0.0124502	0.0703038
2-hydroxybutyrate (AHB)	0.0122399	0.070162
beta-alanine	0.0121823	0.0689726
X - 12860	0.011769	0.0669479
piperine	0.0117351	0.0660654
3-ethylphenylsulfate	0.0118967	0.0659118
2-docosahexaenoylglycerophosphocholine*	0.0116291	0.0658182
lysine	0.0115604	0.0655691
2-eicosenoylglycerophosphocholine(20:1n9)*	0.0113025	0.0655077
beta-hydroxyisovalerate	0.0114844	0.0654765
1-stearoylglycerophosphoethanolamine	0.0112595	0.0632241
X - 22771	0.011115	0.0630847
1-margaroylglycerophosphocholine (17:0)	0.0111776	0.0630355
X - 15136	0.0109597	0.0615569
X - 17341	0.0126699	0.0614695
2-docosapentaenoylglycerophosphocholine (22:5n3)*	0.0106984	0.0611072
X - 17320	0.0107008	0.0608167
X - 17269	0.0104721	0.0594002
X - 12847	0.0105739	0.0592938
isoleucine	0.0105656	0.0591566
maltotriose	0.0103802	0.0591433
3-hydroxy-2-ethylpropionate	0.0102803	0.0584184
o-cresol sulfate	0.0103775	0.0576715
stearoylcarnitine	0.0100075	0.0571121
X - 17327	0.0097603	0.0568525
chenodeoxycholate	0.0102661	0.0564873
X - 12802	0.00993206	0.055917
X - 21740	0.00969127	0.0548656
1-eicosatrienoylglycerophosphocholine (20:3)*	0.00955593	0.0542204
3-methylhistidine	0.00957142	0.0539382
X - 11378	0.00941924	0.0535962
leucylserine	0.0097957	0.0522349
X - 11905	0.00910715	0.0522309
tauroursodeoxycholate	0.00839403	0.0515354
X - 12329	0.00897864	0.0509041
X - 12230	0.00901404	0.0501641
hypotaurine	0.0084498	0.0483892
cyclo(leu-pro)	0.00844196	0.0475029
3-phosphoglycerate	0.00829128	0.045877
xanthurenate	0.00790886	0.0456524
sphingosine 1-phosphate	0.00762405	0.0437792
N-octanoylglycine	0.00730536	0.0434639
3-(4-hydroxyphenyl)propionate	0.00737558	0.0406222
3-methylxanthine	0.00741152	0.0404941
asparagine	0.00692064	0.0394101
1-oleoylglycerophosphoinositol*	0.0069864	0.0391614
X - 13835	0.00679687	0.0384399
X - 15375	0.00663015	0.0381776
stearoyl sphingomyelin	0.00676354	0.0381775
hydroxybutyrylcarnitine*	0.00673823	0.0381687
X - 13689	0.00640465	0.0373178
X - 11308	0.00655633	0.03726
2-linoleoylglycerophosphoethanolamine*	0.0065594	0.0370367
X - 21792	0.00645148	0.0362187
X - 11538	0.00621799	0.0359297
myristoylcarnitine	0.00621106	0.0359044
4-ethylphenylsulfate	0.00645313	0.0358754
X - 21662	0.0062825	0.0355878
5-acetylamino-6-formylamino-3-methyluracil	0.0062713	0.0346375
X - 16394	0.00600984	0.0342242
1-eicosapentaenoylglycerophosphoethanolamine*	0.00601275	0.0330602
maltose	0.00580687	0.0323425
acetylcarnitine	0.00567067	0.0322917
succinate	0.00557143	0.0321984
gamma-tocopherol	0.00542295	0.0314081
guanosine	0.00545018	0.0309658
X - 13864	0.00550017	0.0306186
X - 12039	0.00542603	0.0297031
11-dehydrocorticosterone	0.00475145	0.0294199
2-aminoadipate	0.00515159	0.0288449
palmitoylcarnitine	0.00489767	0.0283408
glycylproline	0.00494972	0.0282942
1-docosahexaenoylglycerophosphoethanolamine*	0.0049855	0.0275667
oleoylcarnitine	0.00472629	0.0273812
X - 21328	0.00458358	0.0273229
X - 22716	0.00440547	0.025344
valine	0.00448497	0.0251029
N-palmitoyltaurine	0.00418222	0.0237995
theophylline	0.004231	0.0234457
X - 16935	0.00405224	0.0233439
X - 21329	0.00404462	0.0230236
EDTA	0.00410814	0.0229039
2-aminobutyrate	0.00386857	0.0216268
indole-3-carboxylic acid	0.00378806	0.021028
heme	0.0036496	0.0205557
1-palmitoylglycerol (1-monopalmitin)	0.00355762	0.0203678
2-linolenoylglycerophosphocholine(18:3n3)*	0.00357347	0.0200898
X - 22776	0.00362451	0.0199278
X - 21769	0.00339597	0.0198704
X - 21661	0.00358777	0.0197774
X - 17438	0.00348049	0.0196244
imidazole lactate	0.00338879	0.0195208
X - 17346	0.00329371	0.0188351
X - 12824	0.00304396	0.0179994
urate	0.00310774	0.0164885
oleoyl sphingomyelin	0.00293598	0.0164013
1-arachidonoylglycerophosphoethanolamine*	0.00279856	0.0157429
batch(1)	0.00270402	0.0154267
caffeine	0.00279326	0.0154147
benzoate	0.00254673	0.0152048
X - 14568	0.00267383	0.0149961
X - 17676	0.00239388	0.0133019
X - 16124	0.00262868	0.0126678
glycohyocholate	0.002057	0.0121421
X - 21729	0.00205194	0.0119021
arginine	0.00192574	0.0110758
X - 12231	0.00199798	0.0110333
paraxanthine	0.00184314	0.0101403
X - 21816	0.00180161	0.010022
threonylphenylalanine	0.00170761	0.00925736
3-carboxy-4-methyl-5-propyl-2-furanpropanoate (CMPF)	0.00158508	0.00843956
X - 12855	0.00141241	0.00829077
3-hydroxyisobutyrate	0.00128622	0.00829056
X - 21757	0.00131713	0.00812748
16-hydroxypalmitate	0.000859844	0.00577513
X - 12740	0.00108705	0.00535038
1-methylxanthine	0.000868632	0.00417883
3-(3-hydroxyphenyl)propionate	0.000849715	0.00411484
X - 22775	0.000828743	0.00403246
creatinine	0.000744612	0.00399919
X - 22174	0.000751959	0.00391809
X - 16580	0.000894908	0.00359653
X - 22585	0.000542616	0.00344873
N-acetylaspartate (NAA)	0.000525753	0.00305777
cis-Cyclo[L-ala-L-Pro]	0.000542564	0.00278976
cholesterol	0.000370775	0.00214911
glycerate	0.00032715	0.00205701
tiglyl carnitine	0.000301256	0.00155077
X - 17690	0.000271354	0.001136
X - 11858	8.96676e-05	-1.02635e-05
X - 21461	-0.0001715	-0.000521716
2-margaroylglycerophosphocholine*	-0.000104762	-0.000556077
X - 14364	-0.00032784	-0.00113522
citrate	-0.00039821	-0.00230426
1-margaroylglycerophosphoethanolamine*	-0.000385312	-0.00252824
ornithine	-0.000529867	-0.00314181
X - 11849	-0.000519198	-0.00357778
indolepropionate	-0.000713476	-0.0049956
X - 13871	-0.000978708	-0.0050618
N-oleoyltaurine	-0.00109685	-0.00544405
X - 14196	-0.00136254	-0.00683523
X - 21657	-0.00110829	-0.00712286
X - 22414	-0.00136923	-0.00722577
X - 19455	-0.0012158	-0.00755605
X - 16964	-0.00160369	-0.00856812
X - 11795	-0.00161764	-0.0087206
5,6-dihydrothymine	-0.00172914	-0.00873977
X - 01911	-0.00152464	-0.00918867
X - 22589	-0.00188222	-0.00918931
X - 13866	-0.00171697	-0.010152
X - 12101	-0.00182404	-0.0109712
X - 17185	-0.00200677	-0.0126235
2-linoleoylglycerol (2-monolinolein)	-0.00228685	-0.0126319
cyclo(gly-pro)	-0.00209087	-0.0129264
alpha-hydroxycaproate	-0.00234217	-0.0131277
X - 21358	-0.00235105	-0.0133437
1-palmitoleoylglycerophosphoinositol*	-0.00242059	-0.0142255
X - 21736	-0.0024362	-0.0142272
1-oleoylglycerol (1-monoolein)	-0.00252978	-0.0143458
1-myristoylglycerophosphocholine (14:0)	-0.00258171	-0.0145643
trans-urocanate	-0.00271288	-0.0151059
batch(2)	-0.00270402	-0.0154267
1-pentadecanoylglycerophosphocholine (15:0)*	-0.00277515	-0.015897
X - 10445	-0.00301002	-0.0159257
hypoxanthine	-0.00313377	-0.0169378
2-ethylhexanoate	-0.00303225	-0.0171096
2-myristoylglycerophosphocholine*	-0.00321074	-0.0180126
1,3,7-trimethylurate	-0.00306223	-0.0180286
X - 12833	-0.00333016	-0.0195603
5-acetylamino-6-amino-3-methyluracil	-0.00343318	-0.0199741
glutamine	-0.00390897	-0.0218147
1-stearoylglycerophosphoglycerol	-0.0040364	-0.0224493
X - 11847	-0.00427902	-0.0246349
2-pyrrolidinone	-0.00435784	-0.0247835
X - 15484	-0.0045539	-0.0249939
palmitoyl sphingomyelin	-0.00478042	-0.0268259
X - 12748	-0.00485712	-0.0276854
methylphosphate	-0.00503148	-0.0282055
X - 12015	-0.00496432	-0.0286326
gamma-glutamylmethionine	-0.00498755	-0.0289037
N-acetylglycine	-0.00506112	-0.0289707
1-arachidonoylglyercophosphate	-0.00549866	-0.0312559
X - 12472	-0.00567181	-0.0315879
2-piperidinone	-0.00569252	-0.0321589
X - 18913	-0.00616416	-0.0348741
pro-hydroxy-pro	-0.00636311	-0.0359617
uracil	-0.00639053	-0.0360253
2-eicosatrienoylglycerophosphocholine*	-0.00652489	-0.0360883
1-arachidonylglycerol	-0.00670585	-0.0380362
2-methylmalonyl carnitine	-0.00692674	-0.0391186
glycerol	-0.00723572	-0.0399387
X - 12263	-0.00690909	-0.0404279
X - 21373	-0.00718801	-0.0407097
X - 15382	-0.00753364	-0.041752
glycocholate	-0.00753204	-0.0419476
1-stearoylglycerophosphoinositol	-0.00753838	-0.0429126
1,3-dimethylurate	-0.00765103	-0.043532
X - 22143	-0.0077945	-0.0442791
X - 22173	-0.00790328	-0.0445558
thymol sulfate	-0.00781494	-0.0445924
gamma-glutamylleucine	-0.00788813	-0.0449571
X - 11843	-0.00801351	-0.045894
alpha-hydroxyisovalerate	-0.00821026	-0.0459454
X - 17306	-0.00812011	-0.0463463
X - 11850	-0.00827745	-0.0468661
alanine	-0.00832181	-0.0469098
X - 16938	-0.00834774	-0.0471561
X - 22850	-0.00835147	-0.0473949
2-arachidonoylglycerophosphoethanolamine*	-0.00841231	-0.0477701
imidazole propionate	-0.00877183	-0.0490569
sphinganine	-0.00947628	-0.04917
tartarate	-0.00867765	-0.049799
isovalerylcarnitine	-0.00912283	-0.0518716
X - 14096	-0.00934175	-0.0520717
proline	-0.009201	-0.0521278
allantoin	-0.00925952	-0.0523758
1-methylhistidine	-0.00926337	-0.052813
2-hydroxy-3-methylvalerate	-0.00945177	-0.0531025
X - 12543	-0.00915849	-0.053848
X - 21834	-0.00962205	-0.055871
pyridoxate	-0.00991089	-0.0564215
X - 21788	-0.010098	-0.0569036
X - 17685	-0.00994975	-0.0569858
X - 12830	-0.0103457	-0.0572593
stearoyl-arachidonoyl-glycerophosphoinositol (1)*	-0.0101711	-0.0578651
2-arachidonoylglycerophosphocholine*	-0.0103029	-0.0578835
gamma-glutamyltryptophan	-0.0104389	-0.058694
aspartylleucine	-0.0107021	-0.0588778
X - 11315	-0.010287	-0.059059
X - 11529	-0.0106393	-0.0599299
indoleacetate	-0.0104747	-0.060026
X - 11491	-0.0106205	-0.0601111
X - 14427	-0.0109153	-0.0611404
serylphenyalanine	-0.011129	-0.0624205
X - 17347	-0.0106438	-0.0624811
choline	-0.0110194	-0.062549
orotate	-0.0117099	-0.064861
2-methylbutyrylcarnitine (C5)	-0.0116347	-0.0662536
butyrylglycine	-0.0118685	-0.0664388
3-hydroxyhippurate	-0.0118683	-0.0676163
2-docosahexaenoylglycerophosphoethanolamine*	-0.0123914	-0.0700349
1-eicosatrienoylglycerophosphoethanolamine*	-0.0124611	-0.0700442
7-alpha-hydroxy-3-oxo-4-cholestenoate (7-Hoca)	-0.0124589	-0.0701164
X - 12462	-0.0123448	-0.0702458
X - 16581	-0.0126704	-0.0719728
1-palmitoylglycerophosphate	-0.0128417	-0.072894
glycochenodeoxycholate	-0.0130968	-0.0732721
X - 13429	-0.0131237	-0.0733434
N-acetylneuraminate	-0.013484	-0.0746053
N-acetylalliin	-0.0124588	-0.0747878
3-phenylpropionate (hydrocinnamate)	-0.0131083	-0.0756797
X - 21776	-0.0133262	-0.0757815
1-palmitoylglycerophosphoethanolamine	-0.0136379	-0.07734
catechol sulfate	-0.0136604	-0.0785202
carnitine	-0.013935	-0.0787314
gamma-glutamylglutamine	-0.0137726	-0.0789605
X - 15477	-0.0165295	-0.0806622
X - 18241	-0.0141101	-0.0810631
X - 13730	-0.0134581	-0.0813193
glycine	-0.0147276	-0.0837854
X - 12095	-0.0149156	-0.0839528
X - 21258	-0.0147283	-0.0842589
X - 14838	-0.0157436	-0.0844938
X - 14626	-0.0150003	-0.0845829
creatine	-0.0149419	-0.0848007
X - 12792	-0.0151538	-0.0848914
xanthine	-0.0152311	-0.0851593
X - 22415	-0.0150727	-0.0853329
N1-Methyl-2-pyridone-5-carboxamide	-0.0152336	-0.0857473
X - 21457	-0.0153548	-0.0860751
S-adenosylhomocysteine (SAH)	-0.0153727	-0.0862735
X - 12812	-0.0149298	-0.0866852
taurochenodeoxycholate	-0.0156521	-0.0869104
taurocholate	-0.0157196	-0.087967
succinylcarnitine	-0.0155784	-0.0881732
1,6-anhydroglucose	-0.0144711	-0.088306
X - 20529	-0.0150492	-0.0885514
salicylate	-0.0158791	-0.0888069
N-methyl proline	-0.0157363	-0.0889805
tauro-beta-muricholate	-0.015446	-0.0903981
cyclo(L-phe-L-pro)	-0.016062	-0.0909946
1,7-dimethylurate	-0.015994	-0.0910465
X - 17655	-0.0148932	-0.0914406
methionine sulfoxide	-0.0163845	-0.0923778
X - 14056	-0.0165117	-0.0929084
N-acetylmethionine	-0.0168287	-0.0931457
X - 12511	-0.0166182	-0.0934758
X - 22145	-0.016619	-0.0935022
X - 12734	-0.0165067	-0.0936837
4-methylcatechol sulfate	-0.0164276	-0.0937895
deoxycholate	-0.0160051	-0.093963
X - 18838	-0.0160762	-0.0940607
O-methylcatechol sulfate	-0.0167608	-0.0957175
X - 12850	-0.0171406	-0.0961495
4-vinylphenol sulfate	-0.0170707	-0.0978052
2-stearoylglycerophosphoinositol*	-0.0175988	-0.0985736
gamma-glutamylalanine	-0.017464	-0.0985831
nervonoyl sphingomyelin*	-0.0175888	-0.0987273
X - 15461	-0.0177405	-0.100003
2-aminophenol sulfate	-0.0178049	-0.10092
phenol sulfate	-0.0177073	-0.10116
X - 12739	-0.0181083	-0.102185
levulinate (4-oxovalerate)	-0.0180528	-0.102511
X - 12206	-0.0183214	-0.103116
X - 12686	-0.0184137	-0.104038
N-6-trimethyllysine	-0.0184478	-0.104335
pantothenate	-0.0185849	-0.104849
X - 12108	-0.0186314	-0.105317
smoking(0)	-0.0187162	-0.105605
X - 21310	-0.018784	-0.105767
X - 18887	-0.0187851	-0.106349
X - 11852	-0.0187569	-0.106833
X - 21658	-0.0191186	-0.107926
gamma-CEHC glucuronide*	-0.0188693	-0.108558
p-cresol sulfate	-0.0191986	-0.109256
1-methylurate	-0.0193611	-0.109976
X - 14097	-0.0199388	-0.110322
gamma-glutamylglutamate	-0.0198337	-0.110944
suberate (octanedioate)	-0.0196668	-0.111546
X - 12306	-0.0199452	-0.112376
X - 21477	-0.0200159	-0.113444
X - 19141	-0.0201595	-0.113661
butyrylcarnitine	-0.0200476	-0.113668
X - 17010	-0.0204685	-0.114779
malate	-0.0206409	-0.115105
lactate	-0.0206618	-0.115668
X - 12056	-0.0205014	-0.116463
succinimide	-0.0209675	-0.117762
X - 12456	-0.020469	-0.118949
gamma-glutamylisoleucine*	-0.0210907	-0.119456
X - 17677	-0.0201498	-0.121294
X - 11381	-0.0215246	-0.121746
X - 17145	-0.0225065	-0.12241
dihydroferulic acid	-0.0219361	-0.122427
oleoyl-linoleoyl-glycerophosphocholine (1)*	-0.0218872	-0.123032
X - 12221	-0.0211173	-0.124134
X - 14658	-0.022167	-0.12507
pivaloylcarnitine	-0.0214065	-0.126193
valerylcarnitine	-0.0221696	-0.126486
S-methylcysteine	-0.0223147	-0.126923
1-palmitoylglycerophosphoinositol*	-0.0227098	-0.128705
isobutyrylcarnitine	-0.0226965	-0.129373
N-acetylarginine	-0.0229395	-0.129945
propionylcarnitine	-0.0229521	-0.130091
adenosine 3',5'-cyclic monophosphate (cAMP)	-0.0231152	-0.130478
mannose	-0.0238022	-0.131004
cinnamoylglycine	-0.0232652	-0.131797
tyrosine	-0.0242645	-0.133892
X - 12851	-0.0240911	-0.134054
X - 16940	-0.0236076	-0.134061
X - 09789	-0.0238564	-0.135498
N-(2-furoyl)glycine	-0.0238642	-0.135601
taurolithocholate 3-sulfate	-0.0238115	-0.135665
isovalerylglycine	-0.0238154	-0.13609
pyroglutamine*	-0.0241625	-0.13617
X - 17146	-0.0239746	-0.136882
glutarate (pentanedioate)	-0.0241058	-0.137121
myristoyl sphingomyelin*	-0.024322	-0.1375
X - 21807	-0.0235996	-0.138611
pyruvate	-0.0246679	-0.138627
X - 12013	-0.0244263	-0.138989
theanine	-0.0265516	-0.140915
X - 17653	-0.0251357	-0.141757
X - 17350	-0.0241362	-0.143266
oleoyl-linoleoyl-glycerophosphocholine (2)*	-0.0254783	-0.143968
indolelactate	-0.0257007	-0.144652
gamma-glutamylvaline	-0.0255583	-0.144828
cytidine	-0.0254935	-0.144909
stearoyl-arachidonoyl-glycerophosphocholine (2)*	-0.0256747	-0.145495
X - 21821	-0.0263741	-0.145833
1-palmitoylglycerophosphoglycerol*	-0.0259627	-0.146507
X - 12729	-0.02625	-0.147081
X - 17654	-0.0261477	-0.147341
N-acetyltyrosine	-0.027289	-0.1495
1-oleoylglycerophosphoglycerol*	-0.0267577	-0.151329
palmitoleoyl sphingomyelin*	-0.0267561	-0.151392
1-palmitoleoylglycerophosphocholine (16:1)*	-0.0269724	-0.15235
glycolithocholate sulfate*	-0.0268643	-0.152391
X - 17612	-0.027627	-0.152953
X - 17682	-0.0258256	-0.153041
methyl glucopyranoside (alpha + beta)	-0.0269797	-0.153405
X - 22475	-0.0262648	-0.153557
X - 21295	-0.0270558	-0.153836
3-methoxytyramine sulfate	-0.0275623	-0.154638
X - 21668	-0.0276899	-0.155458
2-palmitoylglycerophosphoethanolamine*	-0.0275639	-0.156274
ethylmalonate	-0.0277205	-0.15687
3-hydroxyindolin-2-one	-0.0278219	-0.156982
adenine	-0.0278525	-0.15713
X - 12822	-0.0278748	-0.157419
2-hydroxyhippurate (salicylurate)	-0.0289859	-0.161514
X - 17351	-0.0286295	-0.161676
taurodeoxycholate	-0.0287412	-0.161985
X - 12257	-0.0284914	-0.162466
X - 12731	-0.0285262	-0.162507
indolebutyrate	-0.0291069	-0.164017
Gender(Female)	-0.0290716	-0.164219
N-acetylleucine	-0.0292306	-0.16465
X - 17348	-0.0285635	-0.165524
propionylglycine	-0.0294397	-0.166282
stearoyl-arachidonoyl-glycerophosphocholine (1)*	-0.0294121	-0.166672
xylonate	-0.0294067	-0.16695
sorbitol	-0.0297577	-0.167412
palmitoyl-arachidonoyl-glycerophosphocholine (2)*	-0.0298066	-0.167745
hippurate	-0.0294231	-0.167746
betonicine	-0.0302997	-0.167853
diab(1)	-0.0298608	-0.168272
pyroglutamylglutamine	-0.0299881	-0.168683
3-[3-(sulfooxy)phenyl]propanoic acid	-0.0303578	-0.168905
trans-4-hydroxyproline	-0.0300242	-0.169556
3-methylglutarylcarnitine (2)	-0.0301212	-0.169644
X - 22836	-0.0303256	-0.170819
X - 16975	-0.0303168	-0.171667
5,6-dihydrouracil	-0.0307711	-0.171748
X - 12726	-0.0304791	-0.172362
X - 12544	-0.0300383	-0.172496
X - 12026	-0.0310157	-0.174448
N6-acetyllysine	-0.0308994	-0.174701
N-acetyltryptophan	-0.0313088	-0.176453
4-allylphenol sulfate	-0.0310107	-0.176617
X - 12283	-0.031302	-0.177297
X - 20598	-0.0333799	-0.177917
X - 12193	-0.031599	-0.178546
X - 15728	-0.0302437	-0.178802
mannitol	-0.0319444	-0.180108
glutamate	-0.0320798	-0.181349
N-acetylisoleucine	-0.0322642	-0.181362
2-palmitoleoylglycerophosphocholine*	-0.0321452	-0.181744
stachydrine	-0.032529	-0.184106
X - 13478	-0.0326694	-0.184457
pipecolate	-0.0328109	-0.184608
4-acetamidobutanoate	-0.0341293	-0.185043
X - 15863	-0.0313697	-0.185615
3-(4-hydroxyphenyl)lactate	-0.0331513	-0.185706
palmitoyl-arachidonoyl-glycerophosphocholine (1)*	-0.0330255	-0.187128
chiro-inositol	-0.0321339	-0.187565
glycolithocholate	-0.0329455	-0.188294
X - 22509	-0.0349692	-0.189047
gamma-glutamyltyrosine	-0.0335973	-0.189451
X - 12119	-0.0337031	-0.190964
X - 12688	-0.0344744	-0.192089
X - 17367	-0.0345711	-0.192193
X - 18889	-0.0342326	-0.193455
3-indoxyl sulfate	-0.0342104	-0.194309
X - 12339	-0.0344644	-0.194407
4-hydroxyhippurate	-0.0344884	-0.194601
X - 15636	-0.0341606	-0.195001
X - 12818	-0.0338052	-0.195158
X - 12115	-0.0345911	-0.195549
citrulline	-0.0345696	-0.196097
N-delta-acetylornithine	-0.0345504	-0.196286
1-methylimidazoleacetate	-0.0349918	-0.196454
dimethylarginine (SDMA + ADMA)	-0.0350713	-0.197493
X - 12170	-0.0348649	-0.19939
X - 13844	-0.0351806	-0.201085
N4-acetylcytidine	-0.0358428	-0.201291
arabonate	-0.0355523	-0.20176
2-aminoheptanoate	-0.0359025	-0.202277
X - 16564	-0.0358705	-0.202521
X - 11837	-0.0367435	-0.203102
X - 12681	-0.036054	-0.203157
X - 21286	-0.036525	-0.206876
hydroquinone sulfate	-0.0368073	-0.207256
trigonelline (N'-methylnicotinate)	-0.0367283	-0.208154
methyl indole-3-acetate	-0.0372203	-0.209948
urea	-0.03727	-0.210006
glycodeoxycholate	-0.0382634	-0.210602
N6-methyladenosine	-0.03779	-0.214477
X - 14352	-0.0379982	-0.214723
X - 12024	-0.0363785	-0.215469
shisha2(0)	-0.0381716	-0.215507
glucose	-0.0382688	-0.21562
X - 16654	-0.0385163	-0.215807
X - 15502	-0.0384437	-0.217032
X - 13658	-0.0384251	-0.217203
O-sulfo-L-tyrosine	-0.0387229	-0.218789
isobutyrylglycine	-0.0384679	-0.219003
sulfate*	-0.0391921	-0.219678
sucrose	-0.0378857	-0.219709
X - 21365	-0.0388579	-0.219961
X - 12701	-0.0385323	-0.220227
fucose	-0.0390801	-0.221512
X - 12700	-0.0392385	-0.221962
palmitoyl-oleoyl-glycerophosphocholine (1)*	-0.0398236	-0.2246
X - 12014	-0.0408075	-0.225368
X - 14318	-0.0404541	-0.226405
X - 17686	-0.0399376	-0.227027
myo-inositol	-0.0404758	-0.227738
alpha-ketoglutarate	-0.041839	-0.231344
N-methylpipecolate	-0.0410226	-0.231808
X - 12212	-0.0414347	-0.234558
N-acetylhistidine	-0.0416266	-0.234661
5-methylthioadenosine (MTA)	-0.039756	-0.235054
phenylcarnitine*	-0.0417114	-0.235069
orotidine	-0.0417685	-0.236029
N-acetyl-beta-alanine	-0.0422486	-0.236951
3-methoxytyrosine	-0.0426641	-0.237874
X - 15472	-0.041892	-0.238417
N2-acetyllysine	-0.0423868	-0.238635
X - 12411	-0.0428197	-0.240728
phenylpyruvate	-0.0434932	-0.24182
X - 17305	-0.0424061	-0.242601
5-hydroxyhexanoate	-0.0430691	-0.243191
4-guanidinobutanoate	-0.0425527	-0.243988
ferulic acid 4-sulfate	-0.042347	-0.244869
1-palmitoleoylglycerophosphoethanolamine*	-0.0411814	-0.244911
4-acetylphenol sulfate	-0.0430004	-0.245206
X - 18901	-0.0437248	-0.246445
X - 12125	-0.043287	-0.247221
X - 12753	-0.044338	-0.247406
phenyllactate (PLA)	-0.0438192	-0.24756
X - 22102	-0.0438323	-0.248431
X - 11334	-0.0440933	-0.248786
6-oxopiperidine-2-carboxylic acid	-0.0450105	-0.24948
prolylglycine	-0.044793	-0.250538
pyroglutamylvaline	-0.0443759	-0.250553
X - 18345	-0.0444743	-0.25066
fructose	-0.0443695	-0.251562
X - 21810	-0.0444957	-0.25197
X - 21801	-0.0446806	-0.252911
X - 17354	-0.0462808	-0.254468
X - 21733	-0.0454038	-0.254973
2-isopropylmalate	-0.0451471	-0.255795
palmitoyl-palmitoyl-glycerophosphocholine (2)*	-0.0454697	-0.256368
X - 12705	-0.045658	-0.256817
N-acetylalanine	-0.0469322	-0.257114
X - 12714	-0.0442385	-0.257535
N-acetyltaurine	-0.0456098	-0.257663
dimethylglycine	-0.0463529	-0.258385
X - 12225	-0.04619	-0.258889
X - 16947	-0.0448933	-0.259047
X - 12216	-0.0462796	-0.25991
X - 11640	-0.0467662	-0.260327
X - 12906	-0.046031	-0.260475
X - 13737	-0.0464263	-0.260812
methionine sulfone	-0.0461944	-0.262717
gluconate	-0.0465968	-0.264284
X - 12104	-0.0479678	-0.265668
xylitol	-0.0447993	-0.266035
N-acetylserine	-0.0474377	-0.266196
X - 13507	-0.0460037	-0.266829
X - 13529	-0.047084	-0.267208
X - 11787	-0.0474404	-0.267587
X - 17469	-0.0477431	-0.26887
fumarate	-0.0482694	-0.269984
dimethyl sulfone	-0.0476988	-0.270383
ribonate	-0.0478033	-0.271308
2,3-dihydroxyisovalerate	-0.0487687	-0.275619
X - 12096	-0.0464512	-0.277899
acisoga	-0.0492192	-0.278484
X - 12007	-0.0492302	-0.278722
X - 22172	-0.049594	-0.279087
myristoleoyl sphingomyelin*	-0.05048	-0.279554
X - 13729	-0.0500166	-0.279596
N-acetylvaline	-0.0512563	-0.279805
X - 15192	-0.0508859	-0.283122
phenylalanine	-0.051615	-0.286417
tigloylglycine	-0.0509096	-0.287021
X - 22590	-0.0512548	-0.287997
homostachydrine*	-0.051603	-0.290013
4-hydroxyphenylpyruvate	-0.0518503	-0.290111
3-methylglutaconate	-0.0514181	-0.290475
X - 12814	-0.0507149	-0.291244
X - 13152	-0.0551706	-0.291722
X - 22520	-0.049871	-0.293344
kynurenine	-0.0525553	-0.294062
3-ureidopropionate	-0.0531943	-0.294913
X - 12386	-0.0523936	-0.296461
glucuronate	-0.0526485	-0.297678
X - 11429	-0.0531942	-0.298735
N-acetylphenylalanine	-0.0540275	-0.300171
7-methylguanine	-0.0543701	-0.302123
C-glycosyltryptophan*	-0.054795	-0.302479
N-acetylthreonine	-0.0544677	-0.304362
N1-methyladenosine	-0.0548818	-0.307747
X - 12100	-0.0545481	-0.308119
N-formylmethionine	-0.0562455	-0.308254
xanthosine	-0.0531094	-0.309338
X - 13727	-0.0551379	-0.31022
N1-methylguanosine	-0.0551206	-0.310391
X - 22154	-0.0553504	-0.31362
N2,N2-dimethylguanosine	-0.0560373	-0.315311
arabinose	-0.0560446	-0.315363
indoleacetylglutamine	-0.0565994	-0.32015
2-hydroxyisobutyrate	-0.0582139	-0.321033
X - 12708	-0.0559848	-0.322955
X - 12707	-0.0575879	-0.326881
xylose	-0.0584888	-0.327062
arabitol	-0.058665	-0.329164
N-acetylglutamate	-0.0571766	-0.330688
2-hydroxyglutarate	-0.058697	-0.33183
palmitoyl-palmitoyl-glycerophosphocholine (1)*	-0.0593812	-0.332731
X - 21756	-0.0594121	-0.334375
5-hydroxyindoleacetate	-0.0590753	-0.334492
gamma-glutamylphenylalanine	-0.0599245	-0.336285
vanillylmandelate (VMA)	-0.059858	-0.338157
homocitrulline	-0.0610114	-0.339363
erythritol	-0.0604769	-0.341441
erythronate*	-0.0619853	-0.348845
X - 17717	-0.0618199	-0.349469
X - 11945	-0.0625134	-0.35099
X - 19561	-0.0623653	-0.35168
X - 13553	-0.0642434	-0.35352
X - 12690	-0.063389	-0.356064
N-acetylputrescine	-0.0632258	-0.358507
N6-succinyladenosine	-0.064922	-0.36354
pseudouridine	-0.0654749	-0.367974
threitol	-0.0650762	-0.368415
3-hydroxy-3-methylglutarate	-0.0657237	-0.370267
N6-carbamoylthreonyladenosine	-0.0661093	-0.372538
phenylacetylglutamine	-0.0665143	-0.376472
X - 12410	-0.0675791	-0.379052
X - 15497	-0.0681461	-0.382746
X - 11564	-0.0689979	-0.389244
X - 12713	-0.0702752	-0.399737
ribitol	-0.0776478	-0.438362
X - 12718	-0.079521	-0.451982
X - 15503	-0.080611	-0.455951
Age	-0.0933677	-0.527779
