# Supplementary material for: Large Scale Metabolic Profiling identifies Novel Steroids linked to Rheumatoid Arthritis
Source: Sci Rep. 2017 Aug 22;7:9137. doi: 10.1038/s41598-017-05439-1 (PMC5567269; doi:10.1038/s41598-017-05439-1)
Supplement: Supplementary file 5 — Supplemental Table 4 [file 41598_2017_5439_MOESM5_ESM.xls]

## Sheet: Description
Supplemental Table 4: Results of regression of 32 RA metabolites in RA samples only using covariates according to feature selection
Sheet name	description
Regression_RA_Covariates	Regression of 32 RA metabolites against the selected features (following feature selection), considering corticosteroid treated as category "2", nontreated as "1", and past-treated as "0", and treating the label as a numerical with regression
Comparing_CS_To_NoCS	Regression of 32 RA metabolites against the selected features, conisdering only samples with corticsteroid-treated and corticosteroid non-treated samples
Comparing_CS_To_PastCS	Regression of 32 RA metabolites against the selected features, conisdering only samples with corticsteroid-treated and corticosteroid past-treated samples
Regression_SwitchedGroups	Regression of 32 RA metabolites against the selected features (following feature selection), when changing the category labelling for past-corticosteroid to "1" and non-corticosteroid treated to "0"
Features_CoticosteroidGroups	Features of the RA samples after grouping into 3 groups: corticosteroid treated, corticosteroid past-treated and corticosteroid non-treated

## Sheet: Regression_RA_Covariates
	Metabolite	SERO_POS/NEG - beta	SERO_POS/NEG - pvalue	Duration - beta	Duration - pvalue	Family_History - beta	Family_History - pvalue	Corticosteroids - beta	Corticostroids- pvalue	Biologics - beta	Biologics - pvalue	Autoimmune_Disease-beta	Autoimmune_Disease-pvalue	Coronary/Stroke/Vascular -beta	Coronary/Stroke/Vascular -pvalue	Age - beta	Age - pvalue	Gender-beta	Gender-pvalue	Diabetes-beta	Diabetes-pvalue	Smoking-beta	Smoking-pvalue	Batch-bta	Batch-pvalue
1	dehydroisoandrosterone sulfate (DHEA-S)					-0.255577	0.138192	-0.465728	5.5569e-07	-0.355037	0.0303326	-0.47916	0.0740488			-0.0214486	0.00144514	0.410177	0.0816361
2	X - 11444							-0.623753	6.56786e-09							0.0275523	0.000322242
3	X - 12844					-0.342868	0.0757846	-0.615639	6.85199e-09							0.0111808	0.145101
4	4-androsten-3beta,17beta-diol monosulfate (1)			-0.0291103	0.00245016	-0.246031	0.148493	-0.418562	5.77081e-06													0.417594	0.0428171
5	iminodiacetate (IDA)											-0.706684	0.0183965							-0.608083	0.00660527			0.671269	0.000431393
6	X - 21364							-0.535677	1.14328e-07									0.562836	0.0238266
7	4-androsten-3alpha,17alpha-diol monosulfate (3)					-0.352135	0.0385329	-0.362167	6.08761e-05			-0.423264	0.109557			-0.0279447	3.57526e-05	0.933132	7.21182e-05
8	4-androsten-3beta,17beta-diol disulfate (2)							-0.473816	8.41537e-07									0.773173	0.00129688
9	pregn steroid monosulfate*					-0.264791	0.112389	-0.489786	6.85001e-08							-0.0203479	0.00188483	0.620533	0.00639895
10	X - 12846							-0.526983	1.23908e-07			-0.440019	0.141233			0.0331278	6.67307e-06
11	X - 11440			-0.0190308	0.0387541	-0.40609	0.0154103	-0.448235	7.9913e-07			-0.433536	0.0980629					0.67201	0.00367934
12	epiandrosterone sulfate							-0.445716	2.40527e-06							-0.0271817	9.36783e-05	0.866221	0.00033773
13	androsterone sulfate							-0.389401	2.84305e-05							-0.031765	5.35547e-06	0.706129	0.00308844
14	4-androsten-3beta,17beta-diol disulfate (1)			-0.0228633	0.0187386	-0.302685	0.0877102	-0.358399	0.000160391			-0.453644	0.10428									0.690678	0.0014837
15	X - 21470							-0.433147	1.59966e-05									0.419814	0.0860071					0.313839	0.0860452
16	X - 21410							-0.386727	0.000398989									0.526247	0.0582007
17	sarcosine (N-Methylglycine)											-0.716936	0.0168185			0.0145109	0.0691004	0.448109	0.094377	-0.79358	0.00117803			0.51266	0.00646169
18	X - 18779							-0.160758	0.128208							0.0164804	0.0505068			-0.642053	0.0112825	0.374146	0.116916	0.441667	0.0257715
19	4-methyl-2-oxopentanoate	-0.416702	0.0577566					-0.231079	0.0151788			0.709002	0.0123555					0.537864	0.0279882	0.494191	0.0189847			-0.31394	0.0785838
20	X - 17359							-0.62927	2.44266e-07							0.0210245	0.0190418					0.360642	0.159976
21	pregnen-diol disulfate*					-0.416386	0.0127949	-0.374456	3.06224e-05					0.348459	0.165939	-0.0228106	0.000786984	0.661037	0.00362528					0.314422	0.053252
22	cortisol			-0.030695	0.00561255			-0.502575	4.39755e-06			-0.553282	0.0807643	0.495166	0.102853
23	X - 17340	-0.351357	0.165663					-0.422037	0.000112969	0.313294	0.132727	-0.662736	0.0608278			0.0278672	0.00104608	0.528253	0.0544004	-0.44837	0.0756474
24	16a-hydroxy DHEA 3-sulfate							-0.372794	0.000165															0.367111	0.0418643
25	cortisone	-0.589437	0.0260776					-0.547187	6.34841e-07	-0.403869	0.0353332	-0.966911	0.00236971
26	3-methyl-2-oxovalerate					0.262136	0.159054	-0.198343	0.0381831	0.294015	0.096435	0.518488	0.0835813					0.640913	0.0145335	0.438345	0.0476953
27	prolylglycine																							-0.491165	0.0124977
28	etiocholanolone glucuronide							-0.43034	6.58294e-05	-0.2902	0.137719							0.758254	0.00538878
29	X - 21441					-0.295646	0.11454	-0.473426	3.15766e-06													0.485501	0.0270411	0.273063	0.135087
30	21-hydroxypregnenolone disulfate							-0.324644	0.00346301			-0.642884	0.064478			-0.0133047	0.0802266							0.367229	0.0679548
31	4-androsten-3alpha,17alpha-diol monosulfate (2)	0.329466	0.130352					-0.455572	2.85244e-06					-0.396178	0.151714	-0.01311	0.0668541	0.717657	0.00227645
32	pregnenolone sulfate			-0.016249	0.114154			-0.487653	3.61747e-07							-0.0189104	0.0096152	0.516377	0.0294065

## Sheet: Comparing_CS_To_NoCS
	Metabolite	SERO_POS - beta	SERO_POS - pvalue	Duration - beta	Duration - pvalue	Family_History - beta	Family_History - pvalue	Corticosteroids - beta	Corticostroids- pvalue	Biologics - beta	Biologics - pvalue	Autoimmune_Disease-beta	Autoimmune_Disease-pvalue	Coronary/Stroke/Vascular -beta	Coronary/Stroke/Vascular -pvalue	Age - beta	Age - pvalue	Gender-beta	Gender-pvalue	Diabetes-beta	Diabetes-pvalue	Smoking-beta	Smoking-pvalue	Batch-bta	Batch-pvalue
20	X - 17359							-0.62927	2.44266e-07							0.0210245	0.0190418					0.550744	0.158559
31	4-androsten-3alpha,17alpha-diol monosulfate (2)	0.329466	0.130352	-0.0293217	0.0272163			-0.455572	2.85244e-06					-0.768438	0.0341789	-0.01311	0.0668541	0.800153	0.0170196
29	X - 21441					-0.534782	0.0330092	-0.473426	3.15766e-06													0.607741	0.0414447	0.386432	0.101634
23	X - 17340	-0.479457	0.155139					-0.422037	0.000112969	0.313294	0.132727	-0.763754	0.110749			0.0183158	0.0852075	0.528253	0.0544004	-0.44837	0.0756474
14	4-androsten-3beta,17beta-diol disulfate (1)			-0.0307276	0.0144459	-0.581508	0.0117818	-0.358399	0.000160391			-0.569052	0.0922714									0.678025	0.0181867	0.365652	0.109763
24	16a-hydroxy DHEA 3-sulfate							-0.372794	0.000165													0.555723	0.0542323	0.625836	0.00543366
16	X - 21410							-0.386727	0.000398989			0.706245	0.134966					0.557781	0.141914					0.435393	0.0895301
30	21-hydroxypregnenolone disulfate					-0.398168	0.16968	-0.324644	0.00346301			-1.09499	0.0104984			-0.0196637	0.0467598							0.823026	0.00133888
9	pregn steroid monosulfate*	0.361685	0.167736	-0.0319497	0.00553928	-0.471501	0.0338622	-0.718162	0.00619697							-0.0203479	0.00188483	0.620533	0.00639895	-0.55057	0.0387897	0.509866	0.0628204
6	X - 21364			-0.0195565	0.122348			-0.760834	0.00825549									0.562836	0.0238266			0.693866	0.0213787
15	X - 21470							-0.714518	0.00849646									0.419814	0.0860071			0.60702	0.0353647	0.313839	0.0860452
11	X - 11440			-0.0319073	0.00414568	-0.618967	0.00347211	-0.650125	0.00885442			-0.433536	0.0980629					0.67201	0.00367934			0.736652	0.00535859
12	epiandrosterone sulfate					-0.366131	0.102858	-0.68385	0.00960904							-0.0290873	0.00105699	0.626709	0.0502159
2	X - 11444							-0.766694	0.0133168							0.0335109	0.00133635
22	cortisol			-0.048477	0.00248902			-0.820047	0.0140494			-0.553282	0.0807643	0.495166	0.102853	0.0186556	0.1069
32	pregnenolone sulfate	0.401556	0.153793	-0.0275958	0.0391951			-0.687493	0.0148294							-0.0163003	0.0977009	0.516377	0.0294065			0.407324	0.16441
19	4-methyl-2-oxopentanoate	-0.412451	0.0982649					-0.231079	0.0151788			0.82893	0.00771759					0.537864	0.0279882	0.71027	0.0047271			-0.274668	0.168083
8	4-androsten-3beta,17beta-diol disulfate (2)							-0.650748	0.0151858									0.865073	0.00818402
1	dehydroisoandrosterone sulfate (DHEA-S)			-0.019602	0.143562	-0.397791	0.0748458	-0.623806	0.0185848	-0.365907	0.114278	-0.47916	0.0740488			-0.0176726	0.0558748	0.410177	0.0816361			0.411303	0.141296
3	X - 12844					-0.444046	0.0853923	-0.700021	0.019108							0.0144664	0.148092
13	androsterone sulfate					-0.353094	0.111	-0.576552	0.0265144							-0.0363424	5.11745e-05	0.706129	0.00308844			0.467277	0.0946074
21	pregnen-diol disulfate*			-0.0248882	0.0344355	-0.582964	0.00593753	-0.526811	0.0330833					0.348459	0.165939	-0.0186424	0.0322947	0.661037	0.00362528			0.692085	0.00940494	0.314422	0.053252
26	3-methyl-2-oxovalerate					0.262136	0.159054	-0.198343	0.0381831	0.294015	0.096435	0.629765	0.0564589					0.640913	0.0145335	0.545819	0.0355436
4	4-androsten-3beta,17beta-diol monosulfate (1)			-0.0405646	0.000799289	-0.4349	0.046967	-0.531641	0.0384464													0.386605	0.15477
7	4-androsten-3alpha,17alpha-diol monosulfate (3)					-0.509906	0.0166844	-0.487939	0.0475759			-0.423264	0.109557			-0.0320973	0.000144864	0.931927	0.00231808
28	etiocholanolone glucuronide							-0.55796	0.0673496	-0.373703	0.160877							0.765019	0.0389708
25	cortisone	-0.720237	0.0621757					-0.661722	0.0688395	-0.600338	0.0359984	-0.760011	0.0824971
10	X - 12846							-0.486228	0.0906941	-0.414232	0.0913151	-0.440019	0.141233			0.0329016	0.000957342
18	X - 18779							-0.160758	0.128208			-0.514743	0.153135			0.0156268	0.105764			-0.642053	0.0112825	0.374146	0.116916	0.680275	0.00413947
5	iminodiacetate (IDA)											-0.571668	0.0984664							-0.688319	0.0146485			0.894965	0.000124964
17	sarcosine (N-Methylglycine)											-0.771912	0.0202096	0.549052	0.100253	0.0149316	0.106473	0.448109	0.094377	-0.898471	0.00222657			0.593778	0.00585548
27	prolylglycine																							-0.445311	0.0470487

## Sheet: Comparing_CS_To_PastCS
	Metabolite	SERO_POS - beta	SERO_POS - pvalue	Duration - beta	Duration - pvalue	Family_History - beta	Family_History - pvalue	Corticosteroids - beta	Corticostroids- pvalue	Biologics - beta	Biologics - pvalue	Autoimmune_Disease-beta	Autoimmune_Disease-pvalue	Coronary/Stroke/Vascular -beta	Coronary/Stroke/Vascular -pvalue	Age - beta	Age - pvalue	Gender-beta	Gender-pvalue	Diabetes-beta	Diabetes-pvalue	Smoking-beta	Smoking-pvalue	Batch-bta	Batch-pvalue
3	X - 12844					-0.444046	0.0853923	-0.605498	1.52222e-08							0.0144664	0.148092
2	X - 11444							-0.619605	3.56709e-08							0.0257249	0.00273519
32	pregnenolone sulfate	0.401556	0.153793	-0.0275958	0.0391951			-0.495989	1.90361e-07	-0.351769	0.0464961					-0.0285069	9.19919e-05	0.648248	0.00904962			0.407324	0.16441
9	pregn steroid monosulfate*	0.361685	0.167736	-0.0319497	0.00553928	-0.471501	0.0338622	-0.475158	2.10453e-07							-0.0212775	0.002376	0.763055	0.00167276	-0.55057	0.0387897	0.509866	0.0628204
10	X - 12846							-0.526914	2.61317e-07	-0.414232	0.0913151	-0.442417	0.149285			0.0325259	4.62144e-05
20	X - 17359							-0.62156	4.1205e-07							0.0159058	0.0947806					0.413537	0.126965
29	X - 21441					-0.534782	0.0330092	-0.505123	4.87231e-07									0.583865	0.0235526			0.607741	0.0414447	0.386432	0.101634
6	X - 21364			-0.0195565	0.122348			-0.520705	5.9994e-07									0.712948	0.00909494			0.693866	0.0213787
31	4-androsten-3alpha,17alpha-diol monosulfate (2)	0.329466	0.130352	-0.0293217	0.0272163	0.291579	0.137315	-0.459605	1.55525e-06					-0.468284	0.0931664	-0.0120273	0.108369	0.818729	0.000855195
1	dehydroisoandrosterone sulfate (DHEA-S)			-0.019602	0.143562	-0.397791	0.0748458	-0.456723	1.71805e-06	-0.375413	0.0346341	-0.42022	0.125724			-0.0211745	0.00380224	0.587009	0.0216666			0.411303	0.141296
8	4-androsten-3beta,17beta-diol disulfate (2)							-0.464771	2.44237e-06									0.927765	0.000408381
11	X - 11440			-0.0214013	0.0350975	-0.334162	0.0732486	-0.436132	3.83208e-06			-0.383769	0.159379					0.792134	0.0019845			0.736652	0.00535859
25	cortisone	-0.720237	0.0621757	-0.0204886	0.104736			-0.523722	5.8068e-06	-0.600338	0.0359984	-0.883886	0.00901978
12	epiandrosterone sulfate					-0.366131	0.102858	-0.431149	6.36264e-06							-0.0286518	0.000140437	1.02356	8.36801e-05
15	X - 21470							-0.447882	1.46543e-05									0.643012	0.0173406			0.60702	0.0353647	0.313839	0.0860452
4	4-androsten-3beta,17beta-diol monosulfate (1)			-0.0318491	0.00235226	-0.4349	0.046967	-0.40705	1.52568e-05													0.614224	0.0064121
22	cortisol			-0.0324764	0.00882297			-0.490445	2.01639e-05			-0.506667	0.128867	0.500707	0.130621	0.0186556	0.1069
13	androsterone sulfate					-0.353094	0.111	-0.376188	5.73948e-05							-0.0333265	9.22404e-06	0.851024	0.000847855			0.467277	0.0946074
23	X - 17340	-0.474983	0.0962491					-0.441308	6.14828e-05	0.313294	0.132727	-0.70913	0.0477838			0.0231302	0.0110783	0.503248	0.0806876	-0.480531	0.0673558
21	pregnen-diol disulfate*			-0.0248882	0.0344355	-0.321424	0.0794232	-0.363079	6.97075e-05					0.348459	0.165939	-0.0236523	0.000969887	0.803315	0.00119598			0.692085	0.00940494	0.261772	0.128169
7	4-androsten-3alpha,17alpha-diol monosulfate (3)					-0.293035	0.113422	-0.356769	9.46333e-05			-0.397965	0.137097			-0.0302606	4.01991e-05	1.01101	6.61069e-05
28	etiocholanolone glucuronide							-0.410987	0.000244814	-0.373703	0.160877							0.950194	0.0015503
24	16a-hydroxy DHEA 3-sulfate							-0.366426	0.000302908									0.414182	0.122111			0.555723	0.0542323	0.327275	0.0911636
14	4-androsten-3beta,17beta-diol disulfate (1)			-0.0256261	0.0163567	-0.581508	0.0117818	-0.349934	0.000350392			-0.431024	0.133985									0.913235	0.000154936	0.365652	0.109763
30	21-hydroxypregnenolone disulfate			-0.020647	0.085763	-0.398168	0.16968	-0.379766	0.000460567			-0.554975	0.12064			-0.0196637	0.0467598							0.823026	0.00133888
16	X - 21410							-0.357622	0.00152358			0.706245	0.134966	0.476186	0.14049			0.597032	0.0443292					0.30564	0.162356
19	4-methyl-2-oxopentanoate	-0.509641	0.0476987			0.316951	0.113397	-0.233992	0.0166747			0.718232	0.0151891					0.776227	0.00439796	0.498244	0.0328608			-0.285859	0.138317
26	3-methyl-2-oxovalerate	-0.384901	0.148412			0.343027	0.0990394	-0.212728	0.0328665	0.294015	0.096435	0.523545	0.0954651					0.762895	0.00816776	0.49903	0.0395236
18	X - 18779							-0.171208	0.124491			-0.514743	0.153135			0.0160081	0.0896977			-0.589312	0.0365053	0.374146	0.116916	0.442547	0.0437553
5	iminodiacetate (IDA)											-0.65679	0.0352202							-0.591101	0.0155294			0.613289	0.00292665
17	sarcosine (N-Methylglycine)											-0.749372	0.0160407	0.549052	0.100253	0.0137158	0.115957	0.458751	0.11953	-0.79398	0.00293245			0.553601	0.00677748
27	prolylglycine																							-0.472234	0.0227981

## Sheet: Regression_SwitchedGroups
	Metabolite	SERO_POS - beta	SERO_POS - pvalue	Duration - beta	Duration - pvalue	Family_History - beta	Family_History - pvalue	Corticosteroids - beta	Corticostroids- pvalue	Biologics - beta	Biologics - pvalue	Autoimmune_Disease-beta	Autoimmune_Disease-pvalue	Coronary/Stroke/Vascular -beta	Coronary/Stroke/Vascular -pvalue	Age - beta	Age - pvalue	Gender-beta	Gender-pvalue	Diabetes-beta	Diabetes-pvalue	Smoking-beta	Smoking-pvalue	Batch-bta	Batch-pvalue
9	pregn steroid monosulfate*	0.316363	0.136573			-0.283258	0.100832	-0.53651	3.92899e-06							-0.0202	0.00291694	0.652523	0.00554272
6	X - 21364							-0.576315	6.57828e-06									0.622947	0.0154235
1	dehydroisoandrosterone sulfate (DHEA-S)							-0.521804	1.29871e-05							-0.0203407	0.0036847	0.599128	0.0136754
32	pregnenolone sulfate	0.382173	0.0841811					-0.528708	1.48694e-05							-0.0233989	0.00101681	0.606251	0.0128678
12	epiandrosterone sulfate	0.329914	0.13518			-0.2582	0.149949	-0.497389	3.37773e-05							-0.0280204	9.15823e-05	0.863882	0.000465496
25	cortisone			-0.0169215	0.148428			-0.598767	3.59863e-05			-0.8884	0.00809217
2	X - 11444							-0.574144	3.85723e-05							0.0288721	0.000488101
3	X - 12844					-0.336992	0.103338	-0.556866	4.74094e-05							0.0127177	0.124031
11	X - 11440			-0.0172822	0.0709411	-0.405231	0.0192187	-0.469354	5.9251e-05			-0.398153	0.143564					0.733767	0.00217832
22	cortisol			-0.0288854	0.0112427			-0.548926	9.34882e-05			-0.510834	0.116942	0.52217	0.0934154
15	X - 21470							-0.486099	0.000111258									0.499816	0.0480338
8	4-androsten-3beta,17beta-diol disulfate (2)							-0.470909	0.000115861									0.825064	0.000962756
13	androsterone sulfate	0.307045	0.160781					-0.434617	0.000236694							-0.0316814	8.63884e-06	0.728886	0.00268611
10	X - 12846							-0.476162	0.000314088							0.0322103	4.52312e-05
4	4-androsten-3beta,17beta-diol monosulfate (1)			-0.0276752	0.00545657	-0.250538	0.153829	-0.421567	0.000342929													0.453521	0.0329605
28	etiocholanolone glucuronide							-0.433228	0.00142027									0.864971	0.00180946
7	4-androsten-3alpha,17alpha-diol monosulfate (3)	0.303546	0.156853			-0.371408	0.0338415	-0.363381	0.00170629			-0.434261	0.11276			-0.0281394	5.22324e-05	0.950653	8.1675e-05
21	pregnen-diol disulfate*					-0.392855	0.0224994	-0.369595	0.00184961	0.249857	0.159791					-0.0199334	0.00292045	0.761554	0.00130312					0.348444	0.0669141
20	X - 17359							-0.50821	0.0018823							0.0200283	0.0420951					0.407419	0.145823
29	X - 21441					-0.287039	0.15261	-0.383294	0.00298882													0.511532	0.0297024
24	16a-hydroxy DHEA 3-sulfate							-0.35485	0.00655908									0.381733	0.129195					0.299973	0.12066
31	4-androsten-3alpha,17alpha-diol monosulfate (2)	0.406387	0.0842906					-0.333628	0.00804385					-0.409586	0.167245	-0.0129206	0.0918171	0.748593	0.00294892
14	4-androsten-3beta,17beta-diol disulfate (1)			-0.0225076	0.0255688	-0.303588	0.09636	-0.316604	0.00941122			-0.450557	0.119441									0.725813	0.00118006
23	X - 17340							-0.316665	0.0245496	0.47334	0.0285381	-0.657038	0.0784061			0.0263795	0.00299291	0.591314	0.0404058	-0.47915	0.0696624
30	21-hydroxypregnenolone disulfate							-0.312405	0.0542102			-0.64735	0.0737305			-0.0134032	0.0857656							0.360138	0.111374
5	iminodiacetate (IDA)											-0.706684	0.0183965							-0.608083	0.00660527			0.671269	0.000431393
16	X - 21410																	0.517954	0.074062					0.384846	0.0627059
17	sarcosine (N-Methylglycine)											-0.716936	0.0168185			0.0145109	0.0691004	0.448109	0.094377	-0.79358	0.00117803			0.51266	0.00646169
18	X - 18779															0.0152025	0.070998			-0.608495	0.0163436	0.39925	0.0955211	0.505173	0.00969721
19	4-methyl-2-oxopentanoate	-0.396305	0.0765019									0.585397	0.0396948					0.519151	0.036609	0.576323	0.00673679
26	3-methyl-2-oxovalerate					0.26648	0.157745			0.302721	0.0911934	0.4694	0.120569					0.676063	0.0108784	0.461635	0.0394894
27	prolylglycine																							-0.491165	0.0124977

## Sheet: Features_CoticosteroidGroups
	#samples	level	#seropositive	#Biologics (past or present)	DMARDS	Duration mean, median , sd
Past treatment	41	0	35	20	41	9.9,7, 7.75
never treated	18	1	12	4	17	7.6,4.5,7.8
On treatment	73	2	62	32	72	11.78,9,9.13
