# Supplementary material for: Large Scale Metabolic Profiling identifies Novel Steroids linked to Rheumatoid Arthritis
Source: Sci Rep. 2017 Aug 22;7:9137. doi: 10.1038/s41598-017-05439-1 (PMC5567269; doi:10.1038/s41598-017-05439-1)
Supplement: Supplementary file 6 — Supplemental Table 5 [file 41598_2017_5439_MOESM6_ESM.xlsx]

## Sheet: Sheet1
Supplemental Table 5: Correlation of batch (KSA batch and Qatar batch) with different phenotypes
Phenotype	Correlation with batch	p-value of correlation
Age	0.22	0.0004
Gender	-0.15	0.01
Diabetes	-0.02	p>0.05
Smoking	-0.03	p>0.05
Note that there are no significant p-values for the diabetes and smoking probably due to the small number of samples with diabetes (40 samples) or smoking (51 samples).
